# Supplementary material for: Metabolic phenotyping of BMI to characterize cardiometabolic risk: evidence from large population-based cohorts
Source: Nat Commun. 2023 Oct 7;14:6280. doi: 10.1038/s41467-023-41963-7 (PMC10560260; doi:10.1038/s41467-023-41963-7)
Supplement: Supplementary file 4 — Supplementary Data 1 [file 41467_2023_41963_MOESM4_ESM.xlsx]

## Sheet: Supplementary Data 1
Supplementary Data 1: Association of BMI with plasma lipid species
Lipid #		Linear regression (BMI) and lipids adjusting for age and sex
	Lipid species	Percent difference per unit of BMIa	95% CI (Lower CL )	95% CI (Upper CL)	p-value	p-value (BH)b
1	dhCer(d18:0/16:0)	0.734282	0.165368	0.16564	2.97807e-18	5.59605e-18
2	dhCer(d18:0/18:0)	1.57714	0.152298	0.152527	4.33559e-91	2.24591e-90
3	dhCer(d18:0/20:0)	1.26365	0.136768	0.136953	5.63324e-73	2.36033e-72
4	dhCer(d18:0/22:0)	2.11537	0.137555	0.13774	5.43318e-195	1.00777e-193
5	dhCer(d18:0/24:0)	1.28851	0.128904	0.129068	6.72325e-85	3.27616e-84
6	dhCer(d18:0/24:1)	1.79823	0.137818	0.138004	3.59903e-142	3.44907e-141
7	Cer(d16:1/16:0)	1.0855	0.154053	0.154289	2.16264e-43	6.15604e-43
8	Cer(d16:1/18:0)	2.76332	0.166695	0.166966	5.16879e-226	2.2862e-224
9	Cer(d16:1/20:0)	1.67868	0.146367	0.146578	6.39761e-111	4.13329e-110
10	Cer(d16:1/22:0)	1.49587	0.164747	0.165015	1.03187e-70	4.17835e-70
11	Cer(d16:1/24:0)	0.298474	0.159072	0.159325	0.000233907	0.000296248
12	Cer(d16:1/24:1)	1.12778	0.152625	0.152856	1.60703e-47	5.02197e-47
13	Cer(d17:1/16:0)	0.22541	0.123278	0.12343	0.000337387	0.000425433
14	Cer(d17:1/18:0)	0.985905	0.107198	0.107312	3.64527e-72	1.50793e-71
15	Cer(d17:1/20:0)	1.00834	0.151223	0.15145	4.78262e-39	1.28505e-38
16	Cer(d17:1/22:0)	0.952389	0.147881	0.148098	1.52535e-36	3.91553e-36
17	Cer(d17:1/24:0)	-0.00229069	0.140155	0.140352	0.974461	0.976159
18	Cer(d17:1/24:1)	0.287456	0.130821	0.130992	1.64362e-05	2.1726e-05
19	Cer(d18:1/14:0)	0.101293	0.153201	0.153436	0.195109	0.210089
20	Cer(d18:1/16:0)	0.217598	0.0870686	0.0871443	9.62958e-07	1.35049e-06
21	Cer(d18:1/18:0)	2.17485	0.133355	0.133529	4.81463e-218	1.62848e-216
22	Cer(d18:1/20:0)	1.4245	0.123428	0.123578	5.11382e-112	3.37982e-111
23	Cer(d18:1/22:0)	1.18576	0.119993	0.120135	5.61618e-83	2.64697e-82
24	Cer(d18:1/24:0)	0.291407	0.113495	0.113624	4.7984e-07	6.77907e-07
25	Cer(d18:1/24:1)	0.49657	0.1089	0.109018	3.96212e-19	7.64502e-19
26	Cer(d18:1/26:0)	-0.075315	0.105312	0.105423	0.161369	0.175733
27	Cer(d18:2/14:0)	0.839476	0.202502	0.20291	3.99943e-16	7.11972e-16
28	Cer(d18:2/16:0)	0.577444	0.11763	0.117768	6.40593e-22	1.28342e-21
29	Cer(d18:2/17:0)	-0.0796906	0.228195	0.228718	0.494314	0.512128
30	Cer(d18:2/18:0)	2.14741	0.158653	0.158899	5.92541e-153	6.81422e-152
31	Cer(d18:2/20:0)	0.900398	0.123026	0.123177	1.42294e-46	4.39888e-46
32	Cer(d18:2/22:0)	0.98338	0.142167	0.142367	7.41154e-42	2.04886e-41
33	Cer(d18:2/24:0)	-0.114004	0.135349	0.135532	0.0991759	0.109666
34	Cer(d18:2/24:1)	0.420694	0.12948	0.129647	1.86899e-10	2.9203e-10
35	Cer(d18:2/26:0)	-0.67055	0.157995	0.158246	1.32987e-16	2.41222e-16
36	Cer(d19:1/16:0)	0.635325	0.184101	0.184438	1.26922e-11	2.04427e-11
37	Cer(d19:1/18:0)	2.67439	0.203282	0.203685	1.58327e-145	1.54301e-144
38	Cer(d19:1/20:0)	1.83169	0.188828	0.189179	1.63668e-80	7.52873e-80
39	Cer(d19:1/22:0)	1.90124	0.174567	0.174866	1.24419e-100	7.01384e-100
40	Cer(d19:1/24:0)	0.907878	0.155663	0.155903	2.67477e-30	6.30325e-30
41	Cer(d19:1/24:1)	0.99916	0.168811	0.169093	3.59057e-31	8.60242e-31
42	Cer(d19:1/26:0)	0.1509	0.145962	0.146175	0.0427326	0.0485598
43	Cer(d20:1/22:0)	1.71764	0.157454	0.157698	8.70457e-101	4.95557e-100
44	Cer(d20:1/24:0)	1.01126	0.140258	0.140453	2.64432e-45	7.87815e-45
45	Cer(d20:1/24:1)	1.25456	0.153983	0.154218	2.47765e-57	8.53083e-57
46	Cer(d20:1/26:0)	0.0648077	0.110944	0.111067	0.252327	0.270183
47	HexCer(d16:1/18:0)	0.943055	0.176697	0.177007	1.14119e-25	2.43031e-25
48	HexCer(d16:1/20:0)	0.282811	0.154895	0.155135	0.000343529	0.000430346
49	HexCer(d16:1/22:0)	-0.0293918	0.137358	0.137547	0.675157	0.688325
50	HexCer(d16:1/24:0)	-0.260046	0.143282	0.143488	0.000386342	0.000482927
51	HexCer(d18:1/16:0)	-0.272937	0.114194	0.114325	2.96226e-06	4.04584e-06
52	HexCer(d18:1/18:0)	-0.594377	0.122871	0.123023	4.19297e-21	8.25671e-21
53	HexCer(d18:1/20:0)	-0.775148	0.120832	0.120979	1.07556e-35	2.70065e-35
54	HexCer(d18:1/22:0)	-0.689869	0.119921	0.120066	4.24903e-29	9.81202e-29
55	HexCer(d18:1/24:0)	-0.977216	0.121705	0.121855	1.35292e-54	4.5493e-54
56	HexCer(d18:1/24:1)	-0.902125	0.122986	0.123139	5.6322e-46	1.70118e-45
57	HexCer(d18:2/18:0)	-0.216637	0.16819	0.168474	0.011752	0.0138471
58	HexCer(d18:2/20:0)	-0.378932	0.15538	0.155623	1.88962e-06	2.61186e-06
59	HexCer(d18:2/22:0)	-0.686719	0.128572	0.128738	2.49576e-25	5.25663e-25
60	HexCer(d18:2/24:0)	-0.870377	0.120988	0.121136	2.55279e-44	7.52746e-44
61	Hex2Cer(d16:1/16:0)	0.419629	0.127439	0.127601	1.06618e-10	1.68422e-10
62	Hex2Cer(d16:1/24:1)	-0.213305	0.166509	0.166787	0.0122148	0.0143045
63	Hex2Cer(d18:1/16:0)	-0.788989	0.105576	0.105688	1.06821e-47	3.37483e-47
64	Hex2Cer(d18:1/18:0)	-2.02895	0.145899	0.146117	8.82356e-155	1.03542e-153
65	Hex2Cer(d18:1/20:0)	-0.244094	0.142638	0.142842	0.000816985	0.00100377
66	Hex2Cer(d18:1/22:0)	-0.60397	0.111248	0.111372	3.89456e-26	8.48247e-26
67	Hex2Cer(d18:1/24:0)	-0.746178	0.11267	0.112798	6.32377e-38	1.68341e-37
68	Hex2Cer(d18:1/24:1)	-1.01279	0.120103	0.120248	6.08336e-60	2.15922e-59
69	Hex2Cer(d18:2/16:0)	0.072109	0.105967	0.106079	0.182346	0.197456
70	Hex2Cer(d18:2/24:1)	-0.668552	0.13342	0.133599	1.67023e-22	3.39358e-22
71	Hex3Cer(d18:1/16:0)	-0.905126	0.0872891	0.0873661	3.12594e-89	1.59063e-88
72	Hex3Cer(d18:1/18:0)	-0.95837	0.130346	0.130518	3.73153e-46	1.14129e-45
73	Hex3Cer(d18:1/20:0)	-1.17299	0.165626	0.165904	7.09711e-43	1.99065e-42
74	Hex3Cer(d18:1/22:0)	-1.36811	0.121434	0.121583	3.9443e-104	2.33812e-103
75	Hex3Cer(d18:1/24:0)	-1.52767	0.12718	0.127344	1.4781e-117	1.08963e-116
76	Hex3Cer(d18:1/24:1)	-1.31917	0.110739	0.110863	5.95774e-116	4.22926e-115
77	GM3(d18:1/16:0)	-0.802063	0.079484	0.0795478	8.83635e-85	4.26967e-84
78	GM3(d18:1/18:0)	-0.87556	0.104842	0.104953	6.32981e-59	2.19256e-58
79	GM3(d18:1/20:0)	-0.263291	0.119499	0.119643	1.64336e-05	2.1726e-05
80	GM3(d18:1/22:0)	-0.268701	0.119522	0.119665	1.10239e-05	1.48448e-05
81	GM3(d18:1/24:0)	-1.61955	0.119667	0.119813	1.38876e-147	1.42596e-146
82	GM3(d18:1/24:1)	-1.39594	0.120129	0.120275	1.80905e-110	1.15578e-109
83	GM3(d18:2/24:1)	-0.835103	0.200222	0.200627	4.65652e-16	8.26388e-16
84	GM1(d18:1/16:0)	-0.563642	0.104721	0.104832	9.93216e-26	2.12305e-25
85	Sulfatide(d18:1:/16:0(OH))	-1.15807	0.116612	0.11675	6.61137e-82	3.06575e-81
86	Sulfatide(d18:1:/16:0)	-1.11124	0.124955	0.125113	2.66713e-66	1.0224e-65
87	Sulfatide(d18:1:/24:0(OH))	-0.787274	0.189395	0.189757	5.7188e-16	1.01179e-15
88	Sulfatide(d18:1:/24:0)	-1.06066	0.140981	0.141182	3.61656e-48	1.16174e-47
89	Sulfatide(d18:1:/24:1(OH))	-0.838245	0.141065	0.141266	7.12293e-31	1.69243e-30
90	Sulfatide(d18:1:/24:1)	-2.06159	0.150011	0.150241	2.86112e-151	3.22578e-150
91	SM(d17:1/14:0)	0.0646332	0.123751	0.123904	0.306106	0.326551
92	SM(d18:0/14:0)	0.417369	0.113775	0.113904	6.36353e-13	1.04544e-12
93	SM(d18:1/14:0)/SM(d16:1/16:0)	0.377846	0.0960144	0.0961063	1.22401e-14	2.05791e-14
94	SM(d18:2/14:0)	1.54759	0.0990978	0.0991946	8.9018e-200	1.70618e-198
95	SM(d17:1/16:0)	-0.0781118	0.0950487	0.0951392	0.107536	0.118228
96	SM(d18:0/16:0)	-0.190626	0.0855088	0.0855821	1.29033e-05	1.72947e-05
97	SM(d18:1/16:0)	-0.3575	0.0690697	0.0691176	5.5839e-24	1.15911e-23
98	SM(d18:2/16:0)	0.773246	0.075557	0.0756137	1.95906e-88	9.88121e-88
99	SM(34:3)	0.982044	0.0909595	0.0910416	3.50855e-98	1.93982e-97
100	SM(d16:1/19:0)	-0.154841	0.116325	0.116461	0.0091824	0.0108803
101	SM(d18:1/17:0)/SM(d17:1/18:0)	0.160779	0.0998534	0.0999531	0.00159767	0.0019422
102	SM(d18:2/17:0)	0.549633	0.101648	0.101751	3.18451e-26	6.96232e-26
103	SM(35:2)(b)	-0.149851	0.0861323	0.0862067	0.00066105	0.000815673
104	SM(d18:1/18:0)/SM(d16:1/20:0)	0.854267	0.0908926	0.0909746	3.78801e-75	1.66268e-74
105	SM(d18:2/18:0)	1.11486	0.0905836	0.0906648	2.24143e-126	1.89532e-125
106	SM(d18:2/18:1)	0.784618	0.110025	0.110146	2.76245e-44	8.10414e-44
107	SM(37:2)	-0.00909777	0.10719	0.107305	0.867944	0.874024
108	SM(d18:1/20:0)/SM(d16:1/22:0)	0.40138	0.0851321	0.0852043	2.5307e-20	4.94949e-20
109	SM(d18:2/20:0)	0.286012	0.0800748	0.0801388	2.55681e-12	4.16478e-12
110	SM(d16:1/23:0)/SM(d17:1/22:0)	0.357549	0.104302	0.104411	1.81017e-11	2.89929e-11
111	SM(d18:0/22:0)	2.61905	0.139309	0.139498	6.95566e-286	1.99975e-283
112	SM(d18:1/22:0)/SM(d16:1/24:0)	0.590214	0.0917646	0.0918484	2.38887e-36	6.10488e-36
113	SM(d16:1/24:1)	0.26825	0.0977903	0.0978858	7.54338e-08	1.09531e-07
114	SM(d18:2/22:0)	0.252785	0.0871393	0.0872151	1.29664e-08	1.93153e-08
115	SM(41:0)	1.38943	0.113213	0.113339	5.41612e-126	4.51343e-125
116	SM(41:1)(a)	1.28193	0.140899	0.141095	7.32042e-71	2.98528e-70
117	SM(d18:1/23:0)/SM(d17:1/24:0)	0.405271	0.0940957	0.0941839	3.14827e-17	5.80209e-17
118	SM(d17:1/24:1)	-0.062217	0.088669	0.0887477	0.169352	0.183731
119	SM(d18:2/23:0)	-0.0906166	0.0942953	0.0943844	0.0598672	0.0676299
120	SM(d18:1/24:0)	0.204506	0.0983442	0.0984408	4.5691e-05	5.95744e-05
121	SM(d18:1/24:1)	-0.0739103	0.0896374	0.0897179	0.106352	0.11715
122	SM(d18:2/24:0)	-0.404755	0.0856763	0.08575	3.01341e-20	5.8736e-20
123	SM(43:1)	0.253962	0.111134	0.111258	7.4536e-06	1.00606e-05
124	SM(d19:1/24:1)	0.471935	0.13325	0.133427	3.7596e-12	6.07239e-12
125	SM(43:2)(b)	0.0491301	0.103809	0.103916	0.353711	0.374556
126	SM(43:2)(c)	-0.605993	0.110385	0.110508	1.10294e-26	2.42059e-26
127	PC(28:0)	0.0886174	0.237263	0.237827	0.464438	0.482044
128	PC(14:0_16:0)	0.00169172	0.140953	0.141152	0.981244	0.981244
129	PC(31:0)(a)	0.600161	0.205878	0.2063	1.06024e-08	1.58348e-08
130	PC(31:0)(b)	-0.330105	0.119559	0.119703	6.81403e-08	9.91916e-08
131	PC(16:0_16:0)	-0.180266	0.0853857	0.0854588	3.61098e-05	4.71889e-05
132	PC(32:1)	1.57	0.185412	0.185751	6.86481e-62	2.48256e-61
133	PC(32:2)	0.396112	0.151696	0.151925	3.03299e-07	4.29549e-07
134	PC(33:0)(a)	0.189791	0.137009	0.137196	0.00661712	0.00792675
135	PC(33:0)(b)	-0.385769	0.0941983	0.0942874	1.28855e-15	2.2658e-15
136	PC(33:1)	0.258477	0.130832	0.131003	0.000107234	0.000137021
137	PC(33:2)	-0.55619	0.122145	0.122296	6.79135e-19	1.30603e-18
138	PC(16:0_18:0)	-0.0791229	0.0840196	0.0840903	0.0651467	0.073306
139	PC(16:0_18:1)	0.184099	0.0919605	0.092045	8.69389e-05	0.000111584
140	PC(16:0_18:2)	-0.212181	0.0565835	0.0566156	2.2869e-13	3.78952e-13
141	PC(16:1_18:2)	-0.130227	0.126945	0.127106	0.0446379	0.0506248
142	PC(16:0_18:3)(a)	-0.249174	0.139205	0.139399	0.000463931	0.000576156
143	PC(16:0_18:3)(b)	0.912668	0.14932	0.149541	4.28017e-33	1.04284e-32
144	PC(14:0_20:4)	1.06695	0.172489	0.172784	6.85744e-34	1.67788e-33
145	PC(34:5)	1.07254	0.237428	0.237987	7.02255e-19	1.34599e-18
146	PC(15-MHDA_18:1)	-0.574347	0.132856	0.133033	3.47553e-17	6.36442e-17
147	PC(17:0_18:1)	-0.309193	0.106331	0.106444	1.31968e-08	1.96076e-08
148	PC(15-MHDA_18:2)	-0.934263	0.124808	0.124966	8.98354e-48	2.85389e-47
149	PC(17:0_18:2)	-0.920973	0.0980425	0.0981396	8.50994e-74	3.6246e-73
150	PC(17:1_18:2)	-0.776204	0.108533	0.108652	7.16445e-44	2.07013e-43
151	PC(15:0_20:3)	0.348695	0.116404	0.116539	4.26319e-09	6.43396e-09
152	PC(15:0_20:4)	0.243291	0.132625	0.1328	0.000322368	0.000407388
153	PC(35:5)	0.227305	0.198758	0.199153	0.024979	0.0286685
154	PC(18:0_18:1)	0.69139	0.122031	0.122179	1.20045e-28	2.72829e-28
155	PC(18:1_18:1)	-0.671254	0.104174	0.104283	4.89229e-36	1.2338e-35
156	PC(18:0_18:2)	0.0237957	0.0750532	0.0751095	0.534401	0.551671
157	PC(18:1_18:2)	-1.09344	0.0935122	0.0936007	3.71228e-112	2.48205e-111
158	PC(16:0_20:3)(a)	0.996075	0.0976934	0.097788	5.67509e-88	2.83755e-87
159	PC(16:0_20:3)(b)	1.12285	0.159057	0.159308	1.47161e-43	4.23087e-43
160	PC(18:2_18:2)	-1.29996	0.118032	0.118174	9.17509e-100	5.12201e-99
161	PC(16:0_20:4)	0.47533	0.0827064	0.0827745	2.24168e-29	5.21848e-29
162	PC(16:1_20:4)	0.647096	0.144145	0.144352	1.30808e-18	2.49054e-18
163	PC(16:0_20:5)	0.537115	0.183059	0.183393	8.57061e-09	1.28671e-08
164	PC(36:6)(a)	0.646419	0.204203	0.204618	5.20237e-10	8.06297e-10
165	PC(14:0_22:6)	0.143682	0.168139	0.168422	0.0939912	0.104942
166	PC(15-MHDA_20:4)	-0.102185	0.123224	0.123377	0.104475	0.115304
167	PC(17:0_20:4)	-0.101054	0.118457	0.118598	0.0948775	0.105726
168	PC(15:0_22:6)	-0.860644	0.152357	0.152592	4.55251e-28	1.02655e-27
169	PC(38:2)	0.577431	0.0892837	0.089363	1.00199e-36	2.59525e-36
170	PC(18:0_20:3)	2.37055	0.119265	0.119404	1	1
171	PC(18:1_20:3)	0.60091	0.106398	0.106511	1.85689e-28	4.20359e-28
172	PC(38:4)(b)	1.1864	0.111563	0.111686	1.54825e-95	8.39851e-95
173	PC(18:0_20:4)	0.962371	0.104023	0.10413	5.6648e-73	2.36033e-72
174	PC(38:5)(a)	-0.0833796	0.0899624	0.0900434	0.0695244	0.0780791
175	PC(38:5)(b)	0.633029	0.126109	0.126267	7.48445e-23	1.52608e-22
176	PC(38:6)(a)	-0.396907	0.110739	0.110862	2.5716e-12	4.17703e-12
177	PC(16:0_22:6)	-0.411331	0.125519	0.125678	1.55529e-10	2.43677e-10
178	PC(18:2_20:5)	-0.701676	0.173455	0.173759	3.20386e-15	5.54886e-15
179	PC(16:1_22:6)	-0.705882	0.141539	0.141741	2.68212e-22	5.41129e-22
180	PC(38:7)(c)	-0.380533	0.119823	0.119967	5.51724e-10	8.52799e-10
181	PC(39:5)(a)	-1.25576	0.144679	0.144892	3.49294e-63	1.30418e-62
182	PC(39:5)(b)	-0.600513	0.113018	0.113147	4.14312e-25	8.6945e-25
183	PC(15-MHDA_22:6)	-1.34069	0.148444	0.148668	3.97935e-68	1.54603e-67
184	PC(17:0_22:6)	-1.07788	0.145458	0.145673	8.70918e-47	2.70691e-46
185	PC(18:0_22:4)	1.77279	0.152642	0.152871	1.01495e-113	6.94755e-113
186	PC(20:0_20:4)	-0.179266	0.132143	0.132318	0.00794158	0.00947387
187	PC(18:0_22:5)(n3)	0.856031	0.120222	0.120365	3.4947e-44	1.02003e-43
188	PC(18:0_22:5)(n6)	1.29805	0.144064	0.14427	1.46317e-69	5.80224e-69
189	PC(18:0_22:6)	0.730315	0.133248	0.133425	6.24214e-27	1.38047e-26
190	PC(40:7)(a)	0.188538	0.123125	0.123277	0.00268364	0.00324179
191	PC(18:1_22:6)(a)	-1.63285	0.120551	0.120699	8.57772e-148	8.96761e-147
192	PC(18:1_22:6)(b)	-0.397733	0.140999	0.141199	3.58348e-08	5.26982e-08
193	PC(40:8)	-1.15857	0.109638	0.10976	2.78521e-92	1.46926e-91
194	PC(O-16:0/16:0)	-0.527925	0.080724	0.0807896	4.03031e-37	1.05338e-36
195	PC(O-32:1)	-0.703565	0.0954532	0.095545	1.67352e-46	5.14585e-46
196	PC(O-32:2)	-0.918147	0.19641	0.1968	9.58863e-20	1.86266e-19
197	PC(O-34:1)	-0.990085	0.0761105	0.0761691	1.00058e-137	9.13227e-137
198	PC(O-34:2)	-1.25435	0.121906	0.122056	1.37015e-87	6.79171e-87
199	PC(O-34:4)	0.0765127	0.178238	0.178556	0.40035	0.41931
200	PC(O-36:0)	-0.501122	0.0952636	0.0953549	1.13371e-24	2.37049e-24
201	PC(O-18:0/18:1)	-0.931185	0.0975328	0.097629	3.99522e-76	1.78081e-75
202	PC(O-18:1/18:1)	-1.19571	0.0984417	0.0985398	1.62627e-120	1.2468e-119
203	PC(O-18:0/18:2)	-1.49583	0.118508	0.118651	2.58213e-129	2.21601e-128
204	PC(O-18:1/18:2)	-1.23518	0.10837	0.108489	1.26016e-106	7.7084e-106
205	PC(O-16:0/20:3)	0.023725	0.103192	0.103299	0.652366	0.666271
206	PC(O-16:0/20:4)	0.0039772	0.0925673	0.0926531	0.932912	0.937805
207	PC(O-36:5)	-0.295085	0.174548	0.174854	0.000949471	0.00116159
208	PC(O-18:0/20:4)	-0.274776	0.0974541	0.0975494	3.5404e-08	5.21981e-08
209	PC(O-38:5)	-0.34286	0.0795973	0.0796609	4.06833e-17	7.42632e-17
210	PC(O-16:0/22:6)	-0.308004	0.124215	0.12437	1.25265e-06	1.744e-06
211	PC(O-40:5)	-0.576714	0.0868003	0.0868761	3.13838e-38	8.39333e-38
212	PC(O-18:0/22:6)	-0.803242	0.107672	0.107789	1.56966e-47	4.93199e-47
213	PC(O-40:7)(a)	-0.637989	0.123546	0.123699	8.3945e-24	1.73627e-23
214	PC(O-40:7)(b)	-0.333229	0.0965946	0.0966883	1.58291e-11	2.54238e-11
215	PC(P-16:0/14:0)	-0.605231	0.107507	0.107623	5.71198e-28	1.28296e-27
216	PC(P-16:0/16:0)	-0.734711	0.0852577	0.085331	1.13239e-62	4.14728e-62
217	PC(P-16:0/16:1)	-0.749424	0.108225	0.108343	2.8423e-41	7.81972e-41
218	PC(P-16:0/18:0)	-1.01388	0.0830913	0.0831611	8.29444e-122	6.53329e-121
219	PC(P-16:0/18:1)	-1.52885	0.0953147	0.0954071	4.02299e-204	9.63841e-203
220	PC(P-16:0/18:2)	-1.49646	0.113874	0.114006	1.09232e-139	1.01304e-138
221	PC(P-16:0/18:3)	-1.38607	0.146151	0.146368	8.67194e-75	3.74915e-74
222	PC(P-15:0/20:4)(a)	0.576632	0.241715	0.242297	2.84877e-06	3.90941e-06
223	PC(P-15:0/20:4)(b)	0.0664924	0.162589	0.162853	0.423002	0.442229
224	PC(P-18:1/18:1)	-1.20674	0.10836	0.108479	5.19096e-102	2.9848e-101
225	PC(P-18:0/18:2)	-1.98692	0.128576	0.128745	2.69767e-189	4.56224e-188
226	PC(P-36:3)	-0.179923	0.0999445	0.100045	0.000427162	0.000532794
227	PC(P-16:0/20:4)	-0.074435	0.1095	0.10962	0.183134	0.197936
228	PC(P-16:0/20:5)	-0.219014	0.177635	0.177951	0.0158819	0.018486
229	PC(P-17:0/20:4)(a)	-0.402106	0.127117	0.127279	6.47729e-10	9.9584e-10
230	PC(P-17:0/20:4)(b)	-0.34224	0.130111	0.130281	2.74081e-07	3.90091e-07
231	PC(P-18:0/20:4)	-0.385996	0.123216	0.123368	9.39759e-10	1.44096e-09
232	PC(P-38:5)(a)	-0.0707763	0.0991355	0.0992339	0.162064	0.176157
233	PC(P-38:5)(b)	-0.495981	0.125011	0.125168	9.82756e-15	1.65714e-14
234	PC(P-16:0/22:6)	-0.698755	0.129656	0.129825	9.4065e-26	2.01819e-25
235	PC(P-20:0/20:4)	-0.765736	0.0998027	0.0999032	3.62312e-50	1.177e-49
236	PC(P-18:0/22:5)	-0.862838	0.0947399	0.0948306	1.38176e-69	5.51746e-69
237	PC(P-18:0/22:6)	-1.41379	0.13442	0.134603	3.32266e-91	1.73684e-90
238	PC(P-18:1/22:6)	-0.913511	0.112826	0.112954	1.638e-55	5.57306e-55
239	LPC(14:0)[sn2]	0.652219	0.153788	0.154023	8.81417e-17	1.60384e-16
240	LPC(14:0)[sn1]	0.695448	0.156167	0.15641	2.40875e-18	4.54109e-18
241	LPC(15:0)[sn2]	-0.343419	0.129018	0.129185	1.97413e-07	2.84493e-07
242	LPC(15:0)[sn1]	-0.37608	0.127697	0.127861	8.73333e-09	1.30772e-08
243	LPC(16:0)[sn2]	-0.062936	0.110029	0.110151	0.262635	0.280697
244	LPC(16:0)[sn1]	-0.0405122	0.0943501	0.0944392	0.400309	0.41931
245	LPC(16:1)[sn2]	0.623196	0.148425	0.148645	1.77957e-16	3.2077e-16
246	LPC(16:1)[sn1]	0.407227	0.126388	0.126547	2.64225e-10	4.11732e-10
247	LPC(15-MHDA)[sn2]	-1.01347	0.142287	0.142492	2.02745e-43	5.79992e-43
248	LPC(15-MHDA)[sn1]/LPC(17:0)[sn2]	-0.946363	0.131762	0.131938	3.79894e-44	1.10323e-43
249	LPC(15-MHDA)[sn1][104_sn1]	-0.9408	0.143476	0.143684	3.87598e-37	1.01766e-36
250	LPC(17:0)[sn1]	-0.843904	0.11933	0.119474	6.50363e-43	1.83313e-42
251	LPC(17:1)[sn2](a)	-0.572801	0.131516	0.13169	2.02796e-17	3.74945e-17
252	LPC(17:1)[sn1](a)/LPC(17:1)[sn2](b)	-0.557662	0.124903	0.12506	3.15766e-18	5.91418e-18
253	LPC(17:1)(a)[sn1][104_sn1]	-0.522484	0.126689	0.126851	8.62367e-16	1.52105e-15
254	LPC(17:1)[sn1](b)	-0.817678	0.137723	0.137915	7.86844e-31	1.86187e-30
255	LPC(18:0)[sn2]	0.105334	0.115774	0.115908	0.0745603	0.0835715
256	LPC(18:0)[sn1]	0.121053	0.114853	0.114985	0.0388468	0.0442315
257	LPC(18:1)[sn2]	-1.18269	0.101366	0.10147	1.39077e-111	9.0874e-111
258	LPC(18:1)[sn1]	-1.19062	0.109923	0.110045	9.8886e-97	5.41518e-96
259	LPC(18:2)[sn2]	-1.90339	0.110788	0.110913	1.59972e-231	9.19838e-230
260	LPC(18:2)[sn1]	-2.15089	0.120667	0.120816	1.63268e-247	1.56465e-245
261	LPC(18:3)[sn2](a)	-1.71408	0.171263	0.171562	1.21189e-82	5.66535e-82
262	LPC(18:3)[sn1](a)/LPC(18:3)[sn2](b)	-1.38255	0.164029	0.164302	1.20042e-59	4.23462e-59
263	LPC(18:3)[sn1](b)	-0.646845	0.161893	0.162158	6.77702e-15	1.15632e-14
264	LPC(19:0)[sn2](a)	-0.870352	0.131536	0.131711	8.24687e-38	2.18523e-37
265	LPC(19:0)[sn1](a)/LPC(19:0)[sn2](b)	-1.1443	0.120264	0.120411	1.8694e-75	8.26852e-75
266	LPC(19:0)(a)[sn1][104_sn1]	-0.716218	0.13247	0.132647	6.66303e-26	1.43492e-25
267	LPC(19:0)[sn1](b)	-1.40637	0.116749	0.116887	2.36989e-118	1.76973e-117
268	LPC(20:0)[sn2]	-1.61311	0.111564	0.11169	1.89205e-167	2.47256e-166
269	LPC(20:0)[sn1]	-1.64189	0.109487	0.109609	1.94773e-179	2.73157e-178
270	LPC(20:1)[sn2]	-1.54708	0.117393	0.117533	2.25875e-140	2.12915e-139
271	LPC(20:1)[sn1]	-1.48017	0.103228	0.103336	4.94799e-165	6.32243e-164
272	LPC(20:2)[sn2]	-0.936241	0.108095	0.108213	3.80995e-63	1.41337e-62
273	LPC(20:2)[sn1]	-1.13958	0.106048	0.106162	2.54494e-95	1.36761e-94
274	LPC(20:3)[sn2]	0.62945	0.114328	0.114458	3.8727e-27	8.66461e-27
275	LPC(20:3)[sn1]	0.319831	0.119942	0.120085	1.70807e-07	2.47391e-07
276	LPC(20:4)[sn2]	-0.132787	0.11359	0.113719	0.0221198	0.0254888
277	LPC(20:4)[sn1]	-0.40478	0.126136	0.126296	3.66766e-10	5.69975e-10
278	LPC(20:5)[sn2]	-0.139164	0.186142	0.186489	0.14347	0.156835
279	LPC(20:5)[sn1]	-0.237297	0.188427	0.188784	0.0137818	0.0161067
280	LPC(22:0)[sn2]	-1.67547	0.110688	0.110813	1.38213e-182	2.09138e-181
281	LPC(22:0)[sn1]	-1.75035	0.1093	0.109421	4.8749e-203	1.0781e-201
282	LPC(22:1)[sn2]	-1.73185	0.135979	0.136168	3.11236e-131	2.75324e-130
283	LPC(22:1)[sn1]	-1.83685	0.136389	0.136579	7.1002e-146	7.03899e-145
284	LPC(22:4)[sn2]	-0.0512715	0.132586	0.132762	0.448877	0.46758
285	LPC(22:4)[sn1]	-0.282924	0.138613	0.138806	6.58215e-05	8.48595e-05
286	LPC(22:5)[sn2](n3)	-0.860583	0.13233	0.132507	1.35323e-36	3.48928e-36
287	LPC(22:5)[sn1](n3)/LPC(22:5)[sn2](n6)	-0.956888	0.1364	0.136588	3.29163e-42	9.14341e-42
288	LPC(22:5)[sn1](n6)	-0.577377	0.147452	0.147671	2.22884e-14	3.72553e-14
289	LPC(22:6)[sn2]	-0.921474	0.134457	0.13464	2.16245e-40	5.89292e-40
290	LPC(22:6)[sn1]	-1.17702	0.140544	0.140744	4.74464e-59	1.65344e-58
291	LPC(24:0)[sn2]	-1.57079	0.0972513	0.0973474	9.78108e-207	2.44527e-205
292	LPC(24:0)[sn1]	-1.58724	0.0967458	0.096841	6.63532e-213	2.00806e-211
293	LPC(26:0)[sn2]	-1.95215	0.11714	0.117281	1.76918e-218	6.35799e-217
294	LPC(26:0)[sn1]	-1.79557	0.0973403	0.0974369	6.6849e-265	9.60954e-263
295	LPC(O-16:0)	-0.374867	0.11003	0.110151	2.83685e-11	4.51853e-11
296	LPC(O-18:0)	-0.855723	0.116627	0.116764	5.03835e-46	1.53283e-45
297	LPC(O-18:1)	-0.510293	0.11598	0.116115	9.32721e-18	1.73565e-17
298	LPC(O-20:0)	-1.44312	0.107297	0.107414	4.16104e-146	4.19754e-145
299	LPC(O-20:1)	-1.08039	0.123684	0.123839	4.41877e-64	1.66065e-63
300	LPC(O-22:0)	-1.23715	0.0913869	0.0914715	2.98456e-148	3.178e-147
301	LPC(O-22:1)	-1.71913	0.117747	0.117888	2.18081e-170	2.98563e-169
302	LPC(O-24:0)	-0.989623	0.105065	0.105177	3.9758e-74	1.70604e-73
303	LPC(O-24:1)	-1.21888	0.10553	0.105643	2.14104e-109	1.35286e-108
304	LPC(O-24:2)	-2.0925	0.13537	0.135557	3.43036e-189	5.63559e-188
305	LPC(P-16:0)	-0.680541	0.105293	0.105405	3.05241e-36	7.73188e-36
306	LPC(P-18:0)	-1.13376	0.0991165	0.099216	1.77804e-107	1.11127e-106
307	LPC(P-18:1)	-0.624497	0.120983	0.121131	8.68404e-24	1.78972e-23
308	LPC(P-20:0)	-1.68103	0.102643	0.10275	5.39163e-212	1.47628e-210
309	PE(16:0_16:0)	0.517607	0.182718	0.183051	2.73103e-08	4.04727e-08
310	PE(16:0_16:1)	2.93934	0.330853	0.33192	1.23234e-68	4.82038e-68
311	PE(16:0_18:1)	1.49807	0.208398	0.208826	3.16905e-45	9.39282e-45
312	PE(16:0_18:2)	0.582891	0.209342	0.209778	4.65366e-08	6.8088e-08
313	PE(16:1_18:2)	0.623769	0.23629	0.236847	2.20564e-07	3.17061e-07
314	PE(16:0_18:3)(a)	0.122749	0.26487	0.265573	0.36402	0.384763
315	PE(16:0_18:3)(b)	1.32758	0.234436	0.23498	9.26337e-29	2.11366e-28
316	PE(15-MHDA_18:1)	0.596698	0.210907	0.21135	2.82126e-08	4.17025e-08
317	PE(17:0_18:1)	1.3093	0.195367	0.195744	1.61397e-39	4.35697e-39
318	PE(15-MHDA_18:2)	0.0357264	0.208764	0.209201	0.737509	0.746598
319	PE(17:0_18:2)	0.364367	0.188141	0.188494	0.000145764	0.000185841
320	PE(36:0)	0.108234	0.0721491	0.0722011	0.00327778	0.0039512
321	PE(18:0_18:1)	1.67864	0.163488	0.163752	1.0988e-89	5.64118e-89
322	PE(18:1_18:1)	0.608486	0.200181	0.20058	2.44292e-09	3.71608e-09
323	PE(18:0_18:2)	1.57361	0.20023	0.200626	1.18367e-53	3.95702e-53
324	PE(18:1_18:2)	-0.462411	0.195049	0.195432	3.66916e-06	4.99945e-06
325	PE(16:0_20:3)	0.649595	0.197526	0.197914	1.08722e-10	1.71275e-10
326	PE(16:0_20:4)	0.436373	0.196273	0.196657	1.29352e-05	1.7297e-05
327	PE(16:1_20:4)	0.119417	0.250046	0.250672	0.349533	0.370814
328	PE(16:0_20:5)	0.295786	0.243531	0.244124	0.0172642	0.0199737
329	PE(15-MHDA_20:4)	-0.279528	0.207423	0.207855	0.00842222	0.0100265
330	PE(17:0_20:4)	0.309193	0.172326	0.172622	0.000434288	0.00054051
331	PE(18:0_20:3)(a)	2.46822	0.206006	0.206421	1.93118e-121	1.50058e-120
332	PE(18:0_20:3)(b)	1.1314	0.180089	0.18041	6.44363e-35	1.60393e-34
333	PE(18:0_20:4)	1.33803	0.17601	0.176317	2.97887e-50	9.7321e-50
334	PE(38:5)(a)	-0.23499	0.182493	0.182827	0.0117906	0.0138642
335	PE(38:5)(b)	0.804539	0.198997	0.199391	2.07749e-15	3.63086e-15
336	PE(16:0_22:6)	0.0555712	0.207294	0.207724	0.599533	0.613402
337	PE(15-MHDA_22:6)	-0.912034	0.217367	0.217845	3.2238e-16	5.75679e-16
338	PE(17:0_22:6)	0.0612241	0.199123	0.199521	0.547	0.562657
339	PE(18:0_22:4)	2.53464	0.240743	0.241309	8.44585e-95	4.49664e-94
340	PE(18:0_22:5)(n3)	1.6772	0.202809	0.203214	3.34824e-59	1.17393e-58
341	PE(18:0_22:5)(n6)	2.41211	0.244145	0.244728	8.27243e-84	3.96388e-83
342	PE(18:0_22:6)	1.93017	0.218511	0.21898	2.55881e-67	9.87459e-67
343	PE(18:1_22:6)(a)	-0.915663	0.223587	0.224093	1.59571e-15	2.79735e-15
344	PE(18:1_22:6)(b)	0.374331	0.219186	0.219666	0.000810272	0.000997659
345	PE(O-34:1)	-0.652646	0.132413	0.132589	7.85285e-22	1.56784e-21
346	PE(O-16:0/18:2)	-1.32876	0.172154	0.172455	1.97182e-50	6.47885e-50
347	PE(O-18:1/18:2)	-1.15642	0.167342	0.167625	6.27338e-41	1.71771e-40
348	PE(O-16:0/20:3)	0.00452759	0.183185	0.183521	0.961395	0.96475
349	PE(O-16:0/20:4)	-0.436431	0.179229	0.179553	1.97748e-06	2.72674e-06
350	PE(O-36:5)	-0.759566	0.230827	0.231365	1.43903e-10	2.26077e-10
351	PE(O-16:0/22:4)	0.123433	0.146495	0.146709	0.098683	0.109331
352	PE(O-18:0/20:4)	-0.672713	0.171313	0.171609	1.95289e-14	3.2738e-14
353	PE(O-38:5)(a)	-0.241921	0.146206	0.146421	0.00121118	0.00147861
354	PE(O-38:5)(b)	-0.392008	0.148774	0.148996	2.63909e-07	3.76544e-07
355	PE(O-16:0/22:6)	-0.479863	0.14116	0.141361	3.23285e-11	5.13505e-11
356	PE(O-18:0/22:6)	-0.840045	0.131396	0.131571	1.93561e-35	4.83903e-35
357	PE(O-18:1/22:6)	-0.968814	0.154683	0.154925	4.83463e-34	1.188e-33
358	PE(P-15:0/20:4)	0.981911	0.184677	0.185015	1.70218e-25	3.61163e-25
359	PE(P-15:0/22:6)(a)	-0.168264	0.173391	0.173693	0.0575949	0.0651911
360	PE(P-15:0/22:6)(b)	0.174673	0.153101	0.153336	0.0253323	0.0290161
361	PE(P-16:0/18:1)	-0.0520217	0.119289	0.119432	0.393067	0.413187
362	PE(P-16:0/18:2)	-0.256508	0.146646	0.146862	0.000624534	0.000772273
363	PE(P-16:0/18:3)	-0.296325	0.174053	0.174357	0.000873446	0.00107086
364	PE(P-16:0/20:3)(a)	1.21235	0.162262	0.162523	1.43661e-48	4.64072e-48
365	PE(P-16:0/20:3)(b)	0.859078	0.176506	0.176816	1.27685e-21	2.53168e-21
366	PE(P-16:0/20:4)	0.720107	0.152722	0.152954	2.25771e-20	4.43067e-20
367	PE(P-16:0/20:5)	0.337678	0.210108	0.210549	0.00162417	0.00197025
368	PE(P-16:0/22:4)	0.254172	0.101808	0.101912	9.85278e-07	1.37843e-06
369	PE(P-16:0/22:5)(n3)	0.265872	0.12039	0.120535	1.49107e-05	1.98006e-05
370	PE(P-16:0/22:5)(n6)	-0.109287	0.128889	0.129056	0.0969247	0.107798
371	PE(P-16:0/22:6)	0.104238	0.128135	0.128299	0.110869	0.12166
372	PE(P-17:0/20:4)(a)	0.460168	0.174506	0.17481	2.30512e-07	3.30535e-07
373	PE(P-17:0/20:4)(b)	0.590934	0.172536	0.172833	1.81542e-11	2.89963e-11
374	PE(P-17:0/22:6)(a)	-0.350637	0.146614	0.14683	2.9585e-06	4.04584e-06
375	PE(P-17:0/22:6)(b)	-0.381747	0.152942	0.153177	1.07892e-06	1.50578e-06
376	PE(P-18:0/18:1)	-0.28396	0.132693	0.13287	2.86247e-05	3.76641e-05
377	PE(P-18:0/18:2)	-0.846733	0.145472	0.145686	1.0776e-29	2.52907e-29
378	PE(P-18:0/18:3)	-0.785113	0.144662	0.144873	4.5675e-26	9.91061e-26
379	PE(P-18:0/20:3)(a)	0.513889	0.154861	0.1551	7.54017e-11	1.19438e-10
380	PE(P-18:0/20:3)(b)	0.0638452	0.162748	0.163013	0.442152	0.461411
381	PE(P-18:0/20:4)	0.0706088	0.154056	0.154293	0.369182	0.388791
382	PE(P-18:0/20:5)	-0.453897	0.212378	0.212832	2.99948e-05	3.93768e-05
383	PE(P-18:0/22:4)	-0.015759	0.113726	0.113855	0.786051	0.794339
384	PE(P-18:0/22:5)(n3)	-0.143812	0.134602	0.134783	0.0365154	0.0416594
385	PE(P-18:0/22:5)(n6)	-0.639125	0.151277	0.151508	1.79552e-16	3.22633e-16
386	PE(P-18:0/22:6)	-0.695707	0.137644	0.137835	7.35761e-23	1.50556e-22
387	PE(P-18:1/18:1)	-0.48716	0.127752	0.127917	9.94397e-14	1.65254e-13
388	PE(P-18:1/18:1)(a)	-0.465119	0.130065	0.130235	2.94225e-12	4.76562e-12
389	PE(P-18:1/18:1)(b)	-0.36373	0.168047	0.168331	2.34188e-05	3.08849e-05
390	PE(P-18:1/18:2)(a)	-0.789457	0.147258	0.147477	1.77922e-25	3.76121e-25
391	PE(P-18:1/18:2)(b)	-0.501284	0.168961	0.169248	6.9861e-09	1.05157e-08
392	PE(P-18:1/18:3)	-0.695255	0.152673	0.152908	7.22317e-19	1.37984e-18
393	PE(P-18:1/20:3)(a)	0.832257	0.154597	0.154835	4.59851e-26	9.94038e-26
394	PE(P-18:1/20:3)(b)	0.484859	0.15901	0.159262	2.21133e-09	3.37272e-09
395	PE(P-18:1/20:4)(a)	0.225062	0.157976	0.158225	0.00522282	0.00626956
396	PE(P-18:1/20:4)(b)	0.428431	0.162695	0.162959	2.40122e-07	3.43458e-07
397	PE(P-18:1/20:5)(a)	-0.267741	0.195529	0.195913	0.00742035	0.00887048
398	PE(P-18:1/20:5)(b)	0.0769225	0.223203	0.223702	0.499661	0.516736
399	PE(P-18:1/22:4)	-0.12771	0.11688	0.117017	0.0324436	0.0370876
400	PE(P-18:1/22:5)(a)	-0.143183	0.114158	0.114288	0.0140881	0.0164313
401	PE(P-18:1/22:5)(b)	-0.310835	0.139567	0.139763	1.33878e-05	1.78608e-05
402	PE(P-18:1/22:6)(a)	-0.602804	0.148264	0.148486	2.23829e-15	3.90006e-15
403	PE(P-18:1/22:6)(b)	-0.204196	0.139222	0.139417	0.00411232	0.00494683
404	PE(P-19:0/20:4)(a)	-0.410711	0.184674	0.185017	1.39688e-05	1.85927e-05
405	PE(P-19:0/20:4)(b)	-0.41294	0.157279	0.157528	2.92121e-07	4.1474e-07
406	PE(P-20:0/18:1)	-0.603572	0.123303	0.123457	1.44278e-21	2.85086e-21
407	PE(P-20:0/18:2)	-1.44967	0.127984	0.12815	4.05608e-105	2.42942e-104
408	PE(P-20:0/20:4)	-0.726681	0.131727	0.131902	6.84399e-27	1.50778e-26
409	PE(P-20:0/22:6)	-1.57429	0.128556	0.128724	6.27705e-122	5.01292e-121
410	PE(P-20:1/20:4)	-0.526507	0.207807	0.208242	7.61112e-07	1.07002e-06
411	PE(P-20:1/22:6)	-1.31083	0.184421	0.184767	4.17923e-43	1.18377e-42
412	LPE(16:0)[sn2]	-0.851485	0.130634	0.130807	9.34127e-37	2.43042e-36
413	LPE(16:0)[sn1]	-0.837434	0.127263	0.127426	1.98027e-37	5.22319e-37
414	LPE(17:0)[sn2]	-0.557712	0.100751	0.100853	4.08619e-27	9.10682e-27
415	LPE(17:0)[sn1]	-0.385483	0.126644	0.126805	2.74839e-09	4.16973e-09
416	LPE(18:0)[sn2]	-0.0250391	0.124588	0.124744	0.693844	0.704877
417	LPE(18:0)[sn1]	-0.0214712	0.11781	0.117949	0.721097	0.731271
418	LPE(18:1)[sn2]	-0.88424	0.145925	0.14614	5.15136e-32	1.2498e-31
419	LPE(18:1)[sn1]	-0.834835	0.13813	0.138323	7.09145e-32	1.7061e-31
420	LPE(18:2)[sn2]	-1.34443	0.146145	0.146362	1.42895e-70	5.74577e-70
421	LPE(18:2)[sn1]	-1.28938	0.14199	0.142195	7.05145e-69	2.77711e-68
422	LPE(20:4)[sn2]	-0.460729	0.11404	0.11417	3.15852e-15	5.48685e-15
423	LPE(20:4)[sn1]	-0.558132	0.112704	0.112832	4.79167e-22	9.63361e-22
424	LPE(22:6)[sn2]	-0.751976	0.129652	0.129822	1.58037e-29	3.69397e-29
425	LPE(22:6)[sn1]	-0.861467	0.126231	0.126392	4.25981e-40	1.15537e-39
426	LPE(P-16:0)	0.0368185	0.116836	0.116972	0.536938	0.553297
427	LPE(P-18:0)	-0.574812	0.12735	0.127514	1.37157e-18	2.60282e-18
428	LPE(P-18:1)	0.0682863	0.132359	0.132534	0.312053	0.332279
429	LPE(P-20:0)	-1.2864	0.107586	0.107704	7.97454e-117	5.7317e-116
430	PI(16:0/16:0)	1.09985	0.289197	0.290027	7.73871e-14	1.28979e-13
431	PI(16:0_16:1)	3.45773	0.286265	0.287059	2.19293e-124	1.80134e-123
432	PI(34:0)	-0.0675191	0.232766	0.23331	0.570222	0.584452
433	PI(34:1)	1.04082	0.181703	0.182031	2.54617e-29	5.90342e-29
434	PI(15-MHDA_18:1)/PI(17:0_18:1)	0.434849	0.156577	0.156822	5.11088e-08	7.45878e-08
435	PI(15-MHDA_18:2)/PI(17:0_18:2)	0.228324	0.1398	0.139995	0.00136495	0.0016628
436	PI(18:0_18:1)	0.152068	0.160254	0.160511	0.0629161	0.0709349
437	PI(36:2)	-0.151772	0.129004	0.12917	0.0213036	0.0245975
438	PI(18:1_18:2)	-0.995384	0.164401	0.164675	6.31998e-32	1.52689e-31
439	PI(16:0_20:3)(a)	0.191848	0.150018	0.150243	0.0121816	0.0142947
440	PI(16:0_20:3)(b)	0.548743	0.176951	0.177263	1.16894e-09	1.78761e-09
441	PI(16:0_20:4)	1.42975	0.14995	0.150172	1.24603e-77	5.64146e-77
442	PI(15-MHDA_20:4)/PI(17:0_20:4)	0.804445	0.13613	0.136314	4.95559e-31	1.18235e-30
443	PI(37:6)	-1.84293	0.16466	0.164936	2.65341e-102	1.55685e-101
444	PI(18:0_20:2)	-0.413369	0.14742	0.147638	4.32845e-08	6.34913e-08
445	PI(18:0_20:3)(a)	0.654275	0.126648	0.126807	4.1586e-24	8.66376e-24
446	PI(18:0_20:3)(b)	-0.0163955	0.179634	0.179957	0.858149	0.865676
447	PI(18:0_20:4)	0.589778	0.118927	0.119068	2.44792e-22	4.95618e-22
448	PI(38:5)(a)	0.276642	0.135029	0.135211	5.89081e-05	7.61172e-05
449	PI(38:5)(b)	0.0391056	0.132298	0.132473	0.562509	0.577576
450	PI(38:6)	-0.285331	0.162382	0.162647	0.000591247	0.000732687
451	PI(39:6)	-0.587136	0.157477	0.157727	3.55247e-13	5.85292e-13
452	PI(18:0_22:4)	0.94822	0.172815	0.173111	4.95656e-27	1.1004e-26
453	PI(20:0_20:4)	0.0859643	0.186225	0.186572	0.365803	0.385938
454	PI(18:0_22:5)(n3)	0.763409	0.151238	0.151466	4.12264e-23	8.46614e-23
455	PI(18:0_22:5)(n6)	-0.311746	0.16418	0.164451	0.000205759	0.000261173
456	PI(18:0_22:6)	-0.336971	0.162703	0.162969	5.16854e-05	6.7086e-05
457	LPI(18:0)[sn2]	0.168306	0.217894	0.218369	0.130127	0.14252
458	LPI(18:0)[sn1]	0.525996	0.145232	0.145442	1.21214e-12	1.98006e-12
459	LPI(18:1)[sn2]	0.330496	0.180993	0.18132	0.000342527	0.000430346
460	LPI(18:1)[sn1]	0.393851	0.167704	0.167984	4.10057e-06	5.57406e-06
461	LPI(18:2)[sn2]	0.315543	0.153549	0.153784	5.58304e-05	7.23028e-05
462	LPI(18:2)[sn1]	0.545569	0.146085	0.146297	2.38065e-13	3.93355e-13
463	LPI(20:4)[sn2]	0.815911	0.129993	0.130161	9.06155e-35	2.23622e-34
464	LPI(20:4)[sn1]	0.988035	0.126083	0.12624	4.21214e-53	1.39194e-52
465	PS(36:1)	1.16229	0.147765	0.147981	1.46575e-53	4.87171e-53
466	PS(36:2)	0.376926	0.164257	0.164526	6.7768e-06	9.19023e-06
467	PS(38:3)	0.663478	0.167255	0.167533	7.05592e-15	1.1968e-14
468	PS(38:4)	0.626967	0.1569	0.157145	4.52831e-15	7.79574e-15
469	PS(38:5)	0.123392	0.146129	0.146342	0.0979526	0.108731
470	PS(40:5)	0.423211	0.165951	0.166225	5.66806e-07	7.98808e-07
471	PS(40:6)	0.338935	0.170999	0.171291	0.000101484	0.000129962
472	PG(34:1)	0.581979	0.184263	0.184602	5.73771e-10	8.845e-10
473	PG(36:1)	2.402	0.206421	0.206837	9.28851e-115	6.51329e-114
474	PG(36:2)	1.71952	0.182171	0.182498	2.51388e-76	1.12928e-75
475	PG(34:2)	0.82316	0.206951	0.207377	5.76272e-15	9.8618e-15
476	CE(14:0)	-0.202781	0.151215	0.151444	0.00870346	0.0103399
477	CE(15:0)	-0.90996	0.124051	0.124206	5.65086e-46	1.70118e-45
478	CE(16:0)	0.28	0.0604387	0.0604751	1.15965e-19	2.24511e-19
479	CE(16:1)	1.91173	0.19308	0.193447	8.38785e-84	3.98596e-83
480	CE(16:2)	-0.780286	0.158379	0.158632	8.7897e-22	1.74882e-21
481	CE(17:0)	0.109322	0.122028	0.122177	0.0791207	0.0885105
482	CE(17:1)	0.33233	0.138514	0.138706	2.5397e-06	3.49361e-06
483	CE(18:0)	0.979737	0.116826	0.116961	1.85715e-60	6.67413e-60
484	CE(18:1)	0.310239	0.0744106	0.0744658	3.11407e-16	5.57816e-16
485	CE(18:2)	-0.162389	0.065627	0.0656702	1.28566e-06	1.78565e-06
486	CE(18:3)	-0.841729	0.147046	0.147265	8.83558e-29	2.02409e-28
487	CE(20:0)	0.530611	0.133933	0.134112	7.86937e-15	1.33085e-14
488	CE(20:1)	-0.12561	0.108893	0.109012	0.0239373	0.0275279
489	CE(20:2)	0.320117	0.0875831	0.0876596	7.84846e-13	1.28572e-12
490	CE(20:3)	1.26703	0.107058	0.107172	2.1556e-117	1.56895e-116
491	CE(20:4)	-1.77686	0.172401	0.172704	2.23166e-87	1.09676e-86
492	CE(20:5)	-2.44982	0.258636	0.259324	9.41586e-74	3.98097e-73
493	CE(22:0)	0.408911	0.135125	0.135307	2.94255e-09	4.45255e-09
494	CE(22:1)	-0.191608	0.146106	0.14632	0.0102922	0.012152
495	CE(22:4)	-0.136212	0.102367	0.102472	0.00919626	0.0108803
496	CE(22:5)(n3)	-1.34757	0.207495	0.207932	2.64091e-36	6.71914e-36
497	CE(22:5)(n6)	-0.923813	0.114075	0.114207	1.58173e-55	5.41364e-55
498	CE(22:6)	-1.28773	0.159462	0.15972	5.2139e-55	1.76352e-54
499	CE(24:0)	0.228187	0.102543	0.102648	1.28535e-05	1.72681e-05
500	CE(24:1)	-0.19563	0.106907	0.107021	0.000343114	0.000430346
501	CE(24:4)	-0.0289454	0.143261	0.143467	0.692328	0.704582
502	CE(24:5)	-0.266872	0.170691	0.170984	0.00223385	0.00270413
503	CE(24:6)	-0.0640419	0.168282	0.168566	0.456221	0.474371
504	COH	0.252186	0.0629195	0.0629591	4.09095e-15	7.06396e-15
505	DE(16:0)	-0.241427	0.198191	0.198586	0.0172108	0.0199521
506	DE(18:1)	0.920048	0.110115	0.110235	5.31701e-60	1.89893e-59
507	DE(18:2)	-0.982449	0.154918	0.15516	7.56748e-35	1.87556e-34
508	DE(20:4)	-0.882522	0.200075	0.20048	9.17622e-18	1.71309e-17
509	DE(20:5)	0.151792	0.223932	0.224434	0.184131	0.19864
510	DE(22:6)	-0.471767	0.191151	0.191519	1.44326e-06	1.9997e-06
511	Acylcarnitine(12:0)	-0.352982	0.16924	0.169527	4.58292e-05	5.96194e-05
512	Acylcarnitine(13:0)	-0.830369	0.207643	0.208079	6.89352e-15	1.17271e-14
513	Acylcarnitine(14:0)	0.0720261	0.143794	0.144001	0.326367	0.346878
514	Acylcarnitine(14:1)	-0.124126	0.205376	0.2058	0.236935	0.254174
515	Acylcarnitine(14:2)	-0.526755	0.197114	0.197505	1.83087e-07	2.6451e-07
516	Acylcarnitine(15:0)(a)	-0.324638	0.16804	0.168324	0.00015926	0.000202598
517	Acylcarnitine(15:0)(b)	0.181306	0.14891	0.149131	0.0170029	0.0197509
518	Acylcarnitine(16:0)	0.51532	0.114967	0.115098	1.53373e-18	2.90097e-18
519	Acylcarnitine(16:1)	0.60556	0.151683	0.151912	4.81994e-15	8.27304e-15
520	Acylcarnitine(17:0)(a)	0.0946084	0.128891	0.129057	0.150302	0.163991
521	Acylcarnitine(17:0)(b)	-0.0688729	0.107569	0.107685	0.209893	0.225586
522	Acylcarnitine(18:0)	-0.495304	0.114609	0.114741	3.43415e-17	6.30874e-17
523	Acylcarnitine(18:1)	0.24856	0.117435	0.117572	3.32767e-05	4.35856e-05
524	Acylcarnitine(18:2)	-0.283737	0.140457	0.140655	7.82169e-05	0.000100615
525	DG(14:0_16:0)	3.13574	0.235815	0.236355	4.03973e-149	4.38273e-148
526	DG(16:0_16:0)	3.48102	0.220562	0.221033	3.08625e-207	8.06634e-206
527	DG(16:0_16:1)	4.04223	0.247349	0.247938	2.02871e-222	7.7767e-221
528	DG(14:0_18:2)	3.14018	0.260097	0.260755	6.12653e-124	4.96162e-123
529	DG(16:0_18:1)	3.84201	0.224006	0.22449	3.16195e-243	2.59731e-241
530	DG(16:1_18:1)	3.5387	0.226607	0.227104	3.24678e-203	7.4676e-202
531	DG(16:0_18:2)	3.07361	0.203608	0.204011	8.40188e-190	1.46396e-188
532	DG(18:0_18:1)	3.34564	0.20401	0.204413	1.43646e-222	5.89973e-221
533	DG(18:1_18:1)	2.84407	0.199508	0.199896	7.15901e-170	9.5731e-169
534	DG(18:0_18:2)	3.06057	0.207059	0.207476	2.46305e-182	3.63142e-181
535	DG(18:1_18:2)	2.14938	0.195974	0.196351	3.28501e-102	1.90796e-101
536	DG(18:2_18:2)	1.56832	0.225704	0.226207	2.03393e-42	5.67724e-42
537	DG(18:1_18:3)	1.90131	0.196521	0.196901	3.74118e-80	1.70729e-79
538	DG(16:0_20:4)	3.79618	0.22826	0.228763	2.04539e-229	1.06918e-227
539	DG(18:1_20:3)	1.95773	0.209678	0.21011	6.75675e-75	2.94328e-74
540	DG(18:0_20:4)	2.22421	0.161206	0.161461	9.19212e-159	1.12457e-157
541	DG(18:1_20:4)	2.87546	0.193874	0.19424	3.14429e-183	5.02212e-182
542	DG(16:0_22:5)	2.20009	0.189544	0.189896	5.20924e-114	3.60881e-113
543	DG(18:2_20:4)	2.55161	0.214584	0.215034	8.92926e-120	6.75569e-119
544	DG(16:0_22:6)	3.12064	0.271945	0.272664	2.06631e-112	1.3978e-111
545	TG(48:0)[NL-16:0]	4.38693	0.290843	0.291656	1.22083e-191	2.19369e-190
546	TG(48:1)[NL-18:1]	3.48222	0.250899	0.251509	2.65862e-162	3.32327e-161
547	TG(48:2)[NL-14:1]	4.27057	0.289969	0.290778	5.88358e-183	9.1434e-182
548	TG(48:2)[NL-16:1]	4.68158	0.293745	0.294572	2.87364e-213	9.17968e-212
549	TG(48:3)[NL-16:1]	3.76883	0.283692	0.28447	1.18121e-149	1.30614e-148
550	TG(50:0)[NL-18:0]	5.12144	0.330756	0.3318	1.15675e-202	2.46344e-201
551	TG(50:1)[NL-14:0]	2.75879	0.221895	0.222375	1.08499e-130	9.45257e-130
552	TG(50:1)[NL-18:1]	3.11878	0.177748	0.178055	2.70363e-252	3.10917e-250
553	TG(50:2)[NL-18:1]	2.37587	0.160652	0.160905	1.90896e-181	2.74413e-180
554	TG(50:2)[NL-18:2]	2.77739	0.167306	0.167579	1.20161e-226	5.75771e-225
555	TG(50:3)[NL-14:1]	2.07396	0.185576	0.185914	6.71888e-106	4.06669e-105
556	TG(50:3)[NL-16:1]	3.47029	0.216985	0.217441	1.73824e-212	4.99744e-211
557	TG(50:4)[NL-14:0]	2.27932	0.268098	0.268802	9.76052e-63	3.59763e-62
558	TG(51:0)[NL-16:0]	4.09328	0.264682	0.265357	1.91369e-200	3.79438e-199
559	TG(51:2)[NL-15:0]	1.5274	0.175139	0.175442	1.81846e-65	6.87903e-65
560	TG(52:1)[NL-18:0]	4.93715	0.265651	0.266325	2.37673e-285	4.5554e-283
561	TG(52:2)[NL-16:0]	1.47438	0.107587	0.107701	1.04844e-155	1.25595e-154
562	TG(52:3)[NL-16:1]	1.05058	0.145582	0.145792	2.14268e-45	6.41687e-45
563	TG(52:3)[NL-18:2]	1.34009	0.118749	0.118888	3.21793e-107	1.98958e-106
564	TG(54:0)[NL-18:0]	3.44584	0.275955	0.276693	1.47965e-132	1.32938e-131
565	TG(54:1)[NL-18:1]	4.73019	0.282505	0.283269	3.35066e-234	2.1407e-232
566	TG(54:2)[NL-18:0]	3.27982	0.193007	0.193368	7.01189e-238	5.03979e-236
567	TG(54:3)[NL-18:1]	0.578193	0.13331	0.133487	1.8074e-17	3.35243e-17
568	TG(54:4)[NL-18:2]	0.345	0.150863	0.151091	7.30176e-06	9.87885e-06
569	TG(56:6)[NL-20:4]	0.736588	0.129097	0.129263	4.88771e-29	1.12417e-28
570	TG(56:8)[NL-20:4]	1.84888	0.212231	0.212674	1.65826e-65	6.31455e-65
571	TG(58:8)[NL-22:6]	1.03085	0.245727	0.246326	1.69931e-16	3.07265e-16
572	TG(O-50:1)[NL-16:0]	1.35277	0.158602	0.15885	1.20909e-62	4.40017e-62
573	TG(O-52:0)[NL-16:0]	4.11852	0.265858	0.266539	3.86487e-201	7.93679e-200
574	TG(O-52:2)[NL-16:0]	1.26634	0.138665	0.138856	2.30889e-71	9.48295e-71
575	Ubiquinone	0.91356	0.123149	0.123299	8.54695e-48	2.73028e-47
