# Supplementary material for: Metabolic phenotyping of BMI to characterize cardiometabolic risk: evidence from large population-based cohorts
Source: Nat Commun. 2023 Oct 7;14:6280. doi: 10.1038/s41467-023-41963-7 (PMC10560260; doi:10.1038/s41467-023-41963-7)
Supplement: Supplementary file 5 — Supplementary Data 2 [file 41467_2023_41963_MOESM5_ESM.xlsx]

## Sheet: Supplementary Data 2
Supplementary Data 2: Association of mBMIΔ with plasma lipid species
Lipid #		Linear regression (mBMIΔ) and lipids adjusting for age and sex
	Lipid species	Percent difference per mBMIΔa	95% CI (Lower CL )	95% CI (Upper CL)	p-value	p-value (BH)b
1	dhCer(d18:0/16:0)	1.12163	0.348649	0.349856	2.54694e-10	4.39788e-10
2	dhCer(d18:0/18:0)	2.43323	0.319718	0.320719	8.23884e-51	3.53532e-50
3	dhCer(d18:0/20:0)	2.13271	0.287341	0.288151	2.55956e-48	1.04379e-47
4	dhCer(d18:0/22:0)	3.41184	0.285478	0.286268	7.84345e-122	1.1275e-120					Cer(d18:1/16:0)
5	dhCer(d18:0/24:0)	2.01553	0.270434	0.271152	1.17968e-48	4.84513e-48					Cer(d16:1/18:0)
6	dhCer(d18:0/24:1)	2.74981	0.287814	0.288622	8.41193e-79	5.75817e-78					Cer(d19:1/18:0)
7	Cer(d16:1/16:0)	1.84843	0.324667	0.325705	3.6369e-29	1.04041e-28					Cer(d16:1/22:0)
8	Cer(d16:1/18:0)	4.70829	0.345201	0.346343	1.25555e-158	4.81295e-157					Cer(d20:1/22:0)
9	Cer(d16:1/20:0)	2.88808	0.306562	0.307479	8.62092e-77	5.5697e-76					Cer(d18:2/26:0)
10	Cer(d16:1/22:0)	2.50776	0.346716	0.347892	3.93275e-46	1.53832e-45					Cer(d19:1/22:0)
11	Cer(d16:1/24:0)	0.512426	0.335315	0.336438	0.00272225	0.00347072					Cer(d20:1/26:0)
12	Cer(d16:1/24:1)	1.91133	0.321547	0.322565	1.20669e-31	3.57652e-31					Cer(d18:2/20:0)
13	Cer(d17:1/16:0)	0.378484	0.259768	0.260442	0.00427571	0.00536798					Cer(d17:1/20:0)
14	Cer(d17:1/18:0)	1.70864	0.224832	0.22533	2.24685e-50	9.49955e-50					Cer(d17:1/16:0)
15	Cer(d17:1/20:0)	1.76837	0.318799	0.3198	9.28039e-28	2.51709e-27					Cer(d18:2/14:0)
16	Cer(d17:1/22:0)	1.66781	0.311748	0.312707	6.35414e-26	1.66833e-25					Cer(d19:1/26:0)
17	Cer(d17:1/24:0)	0.0321327	0.295069	0.295942	0.83119	0.841433					Cer(d19:1/24:1)
18	Cer(d17:1/24:1)	0.486695	0.275726	0.276485	0.000535041	0.000707239					Cer(d16:1/24:1)
19	Cer(d18:1/14:0)	0.143019	0.322525	0.323567	0.385174	0.411664					Cer(d19:1/16:0)
20	Cer(d18:1/16:0)	0.427367	0.183496	0.183832	4.91247e-06	7.28008e-06					Cer(d20:1/24:0)
21	Cer(d18:1/18:0)	3.77323	0.2753	0.276033	7.49492e-159	3.07827e-157					Cer(d17:1/18:0)
22	Cer(d18:1/20:0)	2.44744	0.258045	0.258696	1.65767e-77	1.08314e-76					Cer(d20:1/24:1)
23	Cer(d18:1/22:0)	2.02827	0.251597	0.252218	1.53011e-56	7.3934e-56					Cer(d18:1/26:0)
24	Cer(d18:1/24:0)	0.520943	0.239232	0.239802	1.93324e-05	2.75152e-05					Cer(d18:1/14:0)
25	Cer(d18:1/24:1)	0.85391	0.229451	0.229975	2.71133e-13	5.23159e-13					HexCer(d18:2/24:0)
26	Cer(d18:1/26:0)	-0.122872	0.221563	0.222056	0.277862	0.301454					HexCer(d18:1/16:0)
27	Cer(d18:2/14:0)	1.36312	0.427439	0.429249	3.51561e-10	6.03426e-10					HexCer(d18:2/20:0)
28	Cer(d18:2/16:0)	0.942048	0.247823	0.248433	8.21739e-14	1.59628e-13					HexCer(d18:2/22:0)
29	Cer(d18:2/17:0)	0.0235316	0.480518	0.482837	0.923702	0.930173					HexCer(d18:1/20:0)
30	Cer(d18:2/18:0)	3.65008	0.331155	0.332217	1.65961e-104	1.76718e-103					HexCer(d18:2/18:0)
31	Cer(d18:2/20:0)	1.54393	0.258871	0.259533	9.36254e-32	2.80389e-31					Hex2Cer(d18:1/18:0)
32	Cer(d18:2/22:0)	1.68681	0.299502	0.300387	1.52089e-28	4.27662e-28					Hex2Cer(d18:2/16:0)
33	Cer(d18:2/24:0)	-0.15228	0.284736	0.285551	0.295566	0.318856					Hex2Cer(d18:1/16:0)
34	Cer(d18:2/24:1)	0.719486	0.272975	0.273717	2.28458e-07	3.56966e-07					Hex2Cer(d18:1/20:0)
35	Cer(d18:2/26:0)	-1.13173	0.330226	0.331333	2.71602e-11	4.89565e-11					Hex2Cer(d18:2/24:1)
36	Cer(d19:1/16:0)	1.16662	0.388755	0.390255	3.63348e-09	6.0036e-09					Hex3Cer(d18:1/20:0)
37	Cer(d19:1/18:0)	4.62555	0.42622	0.427963	2.90663e-102	3.03875e-101					GM3(d18:1/24:1)
38	Cer(d19:1/20:0)	3.18486	0.39775	0.39929	2.42736e-56	1.16311e-55					GM3(d18:1/24:0)
39	Cer(d19:1/22:0)	3.29504	0.36674	0.368047	2.42626e-70	1.42357e-69					GM3(d18:1/16:0)
40	Cer(d19:1/24:0)	1.6444	0.328426	0.329491	6.4986e-23	1.59008e-22					GM3(d18:1/20:0)
41	Cer(d19:1/24:1)	1.74017	0.356234	0.357486	6.61722e-22	1.5987e-21					GM3(d18:1/18:0)
42	Cer(d19:1/26:0)	0.301169	0.307586	0.308532	0.0549819	0.0642573					GM3(d18:2/24:1)
43	Cer(d20:1/22:0)	2.96715	0.330381	0.331445	4.26582e-70	2.47762e-69					GM1(d18:1/16:0)
44	Cer(d20:1/24:0)	1.7764	0.295418	0.296278	2.62597e-32	8.03155e-32					Sulfatide(d18:1:/24:1)
45	Cer(d20:1/24:1)	2.16724	0.324243	0.325276	1.37436e-39	4.76059e-39					Sulfatide(d18:1:/24:0(OH))
46	Cer(d20:1/26:0)	0.136034	0.23368	0.234227	0.254085	0.277228					Sulfatide(d18:1:/24:1(OH))
47	HexCer(d16:1/18:0)	1.57824	0.372889	0.374263	7.94742e-17	1.67391e-16					SM(d18:2/14:0)
48	HexCer(d16:1/20:0)	0.455733	0.326408	0.327472	0.00618069	0.0076758					SM(d17:1/14:0)
49	HexCer(d16:1/22:0)	-0.0341648	0.289071	0.289909	0.817088	0.828617					SM(d18:0/14:0)
50	HexCer(d16:1/24:0)	-0.402028	0.301016	0.301928	0.00910027	0.0111097					SM(d18:2/16:0)
51	HexCer(d18:1/16:0)	-0.49939	0.239628	0.240207	4.73711e-05	6.59524e-05					SM(d18:0/22:0)
52	HexCer(d18:1/18:0)	-1.01772	0.256776	0.257444	1.27617e-14	2.53033e-14					SM(34:3)
53	HexCer(d18:1/20:0)	-1.29963	0.25176	0.252404	1.30386e-23	3.24553e-23					SM(d18:2/23:0)
54	HexCer(d18:1/22:0)	-1.1274	0.250371	0.251006	2.15118e-18	4.68534e-18					SM(d18:2/24:0)
55	HexCer(d18:1/24:0)	-1.60833	0.252672	0.253323	7.54123e-35	2.47783e-34					SM(d18:2/17:0)
56	HexCer(d18:1/24:1)	-1.57702	0.255326	0.25599	6.19925e-33	1.92679e-32					SM(d18:1/16:0)
57	HexCer(d18:2/18:0)	-0.401506	0.353176	0.354433	0.0264395	0.0316065					SM(41:1)(a)
58	HexCer(d18:2/20:0)	-0.656474	0.325828	0.3269	8.5526e-05	0.000117649					SM(43:2)(c)
59	HexCer(d18:2/22:0)	-1.14697	0.268456	0.269187	1.02991e-16	2.16132e-16					SM(d18:0/16:0)
60	HexCer(d18:2/24:0)	-1.41128	0.251825	0.25247	1.74501e-27	4.71071e-27					SM(d16:1/19:0)
61	Hex2Cer(d16:1/16:0)	0.760135	0.268734	0.269452	2.79398e-08	4.47504e-08					SM(d18:1/24:1)
62	Hex2Cer(d16:1/24:1)	-0.338423	0.34988	0.351113	0.0588572	0.0686468					SM(d18:1/22:0)/SM(d16:1/24:0)
63	Hex2Cer(d18:1/16:0)	-1.39284	0.219272	0.219761	8.51589e-35	2.78218e-34					SM(37:2)
64	Hex2Cer(d18:1/18:0)	-3.41626	0.295724	0.296632	6.96559e-107	7.70233e-106					PC(38:7)(c)
65	Hex2Cer(d18:1/20:0)	-0.467068	0.299383	0.300286	0.00232216	0.0029672					PC(18:0_20:3)
66	Hex2Cer(d18:1/22:0)	-1.03401	0.232311	0.232858	5.00021e-18	1.07281e-17					PC(39:5)(a)
67	Hex2Cer(d18:1/24:0)	-1.24518	0.234761	0.23532	7.58333e-25	1.95534e-24					PC(16:0_18:0)
68	Hex2Cer(d18:1/24:1)	-1.72283	0.248817	0.249449	7.97655e-41	2.83118e-40					PC(17:0_18:2)
69	Hex2Cer(d18:2/16:0)	0.132843	0.22318	0.223678	0.243547	0.26656					PC(18:0_18:2)
70	Hex2Cer(d18:2/24:1)	-1.1456	0.278593	0.27938	1.34601e-15	2.75429e-15					PC(38:5)(a)
71	Hex3Cer(d18:1/16:0)	-1.62977	0.179741	0.18007	1.98466e-68	1.10794e-67					PC(15-MHDA_18:1)
72	Hex3Cer(d18:1/18:0)	-1.6961	0.270364	0.271109	7.16296e-34	2.28817e-33					PC(35:5)
73	Hex3Cer(d18:1/20:0)	-2.06205	0.343148	0.344355	4.19893e-31	1.23183e-30					PC(28:0)
74	Hex3Cer(d18:1/22:0)	-2.37426	0.248924	0.24956	8.34932e-75	5.10729e-74					PC(16:0_18:2)
75	Hex3Cer(d18:1/24:0)	-2.63406	0.2599	0.260596	8.05185e-84	6.25651e-83					PC(18:2_18:2)
76	Hex3Cer(d18:1/24:1)	-2.28201	0.2267	0.227228	4.75228e-83	3.59547e-82					PC(40:7)(a)
77	GM3(d18:1/16:0)	-1.4022	0.164149	0.164422	3.49618e-61	1.77903e-60					PC(38:2)
78	GM3(d18:1/18:0)	-1.45292	0.217642	0.218124	3.33077e-38	1.12658e-37					PC(16:1_22:6)
79	GM3(d18:1/20:0)	-0.460412	0.250872	0.251506	0.000339128	0.000452433					PC(16:0_18:3)(a)
80	GM3(d18:1/22:0)	-0.46098	0.250931	0.251565	0.000334528	0.000447334					PC(14:0_16:0)
81	GM3(d18:1/24:0)	-2.70529	0.243744	0.244356	9.74366e-100	9.65967e-99					PC(33:0)(b)
82	GM3(d18:1/24:1)	-2.36107	0.246313	0.246936	1.55801e-75	9.73757e-75					PC(18:0_22:4)
83	GM3(d18:2/24:1)	-1.47231	0.417589	0.419366	8.05706e-12	1.47073e-11					PC(16:0_20:4)
84	GM1(d18:1/16:0)	-1.01161	0.218587	0.219071	2.30395e-19	5.23625e-19					PC(33:0)(a)
85	Sulfatide(d18:1:/16:0(OH))	-1.98319	0.24045	0.241041	7.62889e-57	3.71747e-56					PC(36:6)(a)
86	Sulfatide(d18:1:/16:0)	-1.94373	0.258141	0.258823	8.8757e-48	3.54412e-47					PC(20:0_20:4)
87	Sulfatide(d18:1:/24:0(OH))	-1.31893	0.395549	0.397141	9.60332e-11	1.68866e-10					PC(16:0_20:5)
88	Sulfatide(d18:1:/24:0)	-1.81687	0.29239	0.293263	3.19724e-33	9.99138e-33					PC(O-34:1)
89	Sulfatide(d18:1:/24:1(OH))	-1.47832	0.29361	0.294488	1.69069e-22	4.10188e-22					PC(O-36:0)
90	Sulfatide(d18:1:/24:1)	-3.5172	0.303813	0.304773	3.32657e-107	3.75054e-106					PC(O-16:0/16:0)
91	SM(d17:1/14:0)	0.139422	0.260649	0.261329	0.29472	0.318837					PC(O-40:7)(b)
92	SM(d18:0/14:0)	0.813701	0.239914	0.240487	2.73889e-11	4.90611e-11					PC(O-32:2)
93	SM(d18:1/14:0)/SM(d16:1/16:0)	0.634587	0.202266	0.202674	7.39728e-10	1.2547e-09					PC(O-34:2)
94	SM(d18:2/14:0)	2.09983	0.205727	0.206142	5.49831e-89	4.7902e-88					PC(O-16:0/22:6)
95	SM(d17:1/16:0)	-0.135783	0.199955	0.200357	0.183923	0.204162					PC(O-40:7)(a)
96	SM(d18:0/16:0)	-0.377413	0.179531	0.179856	4.00019e-05	5.59637e-05					PC(O-16:0/20:3)
97	SM(d18:1/16:0)	-0.587324	0.144646	0.144856	2.41683e-15	4.91052e-15					PC(O-18:1/18:2)
98	SM(d18:2/16:0)	1.11623	0.158144	0.158392	1.52446e-43	5.76685e-43					PC(P-16:0/14:0)
99	SM(34:3)	1.49046	0.190265	0.190622	2.76136e-53	1.27022e-52					PC(P-18:0/18:2)
100	SM(d16:1/19:0)	-0.205095	0.244694	0.245295	0.101185	0.11544					PC(P-16:0/18:1)
101	SM(d18:1/17:0)/SM(d17:1/18:0)	0.257365	0.210341	0.210784	0.0164585	0.0197985					PC(P-38:5)(a)
102	SM(d18:2/17:0)	0.785743	0.213938	0.214393	5.57044e-13	1.06412e-12					PC(P-18:0/22:5)
103	SM(35:2)(b)	-0.288637	0.18099	0.181319	0.00182145	0.00234303					PC(P-18:0/20:4)
104	SM(d18:1/18:0)/SM(d16:1/20:0)	1.4778	0.190381	0.190739	2.34223e-52	1.04402e-51					PC(P-20:0/20:4)
105	SM(d18:2/18:0)	1.80837	0.18876	0.189111	1.35872e-78	9.19136e-78					LPC(26:0)[sn1]
106	SM(d18:2/18:1)	1.29588	0.231414	0.231944	3.72312e-28	1.0243e-27					LPC(16:1)[sn1]
107	SM(37:2)	-0.0591695	0.225516	0.226026	0.607562	0.627196					LPC(22:5)[sn1](n6)
108	SM(d18:1/20:0)/SM(d16:1/22:0)	0.708323	0.179249	0.179568	8.84097e-15	1.77127e-14					LPC(18:1)[sn2]
109	SM(d18:2/20:0)	0.460128	0.16864	0.168923	8.68559e-08	1.37962e-07					LPC(22:1)[sn1]
110	SM(d16:1/23:0)/SM(d17:1/22:0)	0.588076	0.219768	0.220249	1.51038e-07	2.37936e-07					LPC(20:0)[sn1]
111	SM(d18:0/22:0)	4.3817	0.285521	0.286305	5.09058e-198	9.75694e-196					LPC(17:0)[sn1]
112	SM(d18:1/22:0)/SM(d16:1/24:0)	1.00148	0.192998	0.193367	2.27372e-24	5.73417e-24					LPC(18:2)[sn2]
113	SM(d16:1/24:1)	0.451201	0.206048	0.206472	1.74201e-05	2.49168e-05					LPC(20:0)[sn2]
114	SM(d18:2/22:0)	0.399517	0.183553	0.183889	1.96233e-05	2.78602e-05					LPC(22:5)[sn1](n3)/LPC(22:5)[sn2](n6)
115	SM(41:0)	2.36048	0.236153	0.236699	1.14568e-85	9.14953e-85					LPC(16:1)[sn2]
116	SM(41:1)(a)	2.25495	0.296152	0.297012	8.77205e-51	3.73624e-50					LPC(O-24:2)
117	SM(d18:1/23:0)/SM(d17:1/24:0)	0.711076	0.198211	0.198602	1.90171e-12	3.57347e-12					LPC(O-20:0)
118	SM(d17:1/24:1)	-0.0990402	0.186586	0.186935	0.298835	0.321779					LPC(O-24:0)
119	SM(d18:2/23:0)	-0.148548	0.198367	0.198762	0.142855	0.160747					LPC(P-18:1)
120	SM(d18:1/24:0)	0.376995	0.207251	0.20768	0.000360423	0.000478622					LPC(P-16:0)
121	SM(d18:1/24:1)	-0.132738	0.188574	0.188931	0.168367	0.188348					PE(18:0_18:1)
122	SM(d18:2/24:0)	-0.665735	0.17944	0.179765	4.74845e-13	9.13164e-13					PE(18:1_22:6)(a)
123	SM(43:1)	0.459425	0.234242	0.234789	0.000119361	0.000162251					PE(16:0_18:3)(a)
124	SM(d19:1/24:1)	0.774666	0.280894	0.281679	6.11927e-08	9.74675e-08					PE(18:0_22:4)
125	SM(43:2)(b)	0.0720571	0.218564	0.219042	0.518441	0.542007					PE(16:1_20:4)
126	SM(43:2)(c)	-1.03144	0.230513	0.231051	3.34195e-18	7.22415e-18					PE(15-MHDA_18:2)
127	PC(28:0)	0.20519	0.499638	0.502142	0.421518	0.447182					PE(36:0)
128	PC(14:0_16:0)	0.0576224	0.296811	0.297694	0.703884	0.721449					PE(18:0_20:3)(b)
129	PC(31:0)(a)	1.06181	0.434636	0.436513	1.57944e-06	2.40258e-06					PE(16:0_16:0)
130	PC(31:0)(b)	-0.633693	0.25059	0.251223	8.14109e-07	1.25837e-06					PE(15-MHDA_22:6)
131	PC(16:0_16:0)	-0.3503	0.179323	0.179647	0.000134779	0.000182778					PE(O-16:0/22:6)
132	PC(32:1)	2.62189	0.390841	0.392335	5.26029e-40	1.83313e-39					PE(O-16:0/20:4)
133	PC(32:2)	0.586582	0.319642	0.320661	0.000317277	0.000425254					PE(O-16:0/22:4)
134	PC(33:0)(a)	0.317898	0.288656	0.289489	0.0308667	0.0365946					PE(P-20:0/18:2)
135	PC(33:0)(b)	-0.693992	0.197236	0.197628	6.96739e-12	1.27995e-11					PE(P-18:0/18:1)
136	PC(33:1)	0.44647	0.275743	0.276502	0.00149474	0.0019314					PE(P-16:0/18:1)
137	PC(33:2)	-1.00256	0.255215	0.255875	2.16123e-14	4.25584e-14					PE(P-16:0/22:4)
138	PC(16:0_18:0)	-0.152173	0.176728	0.177041	0.0920058	0.105385					PE(P-18:0/22:4)
139	PC(16:0_18:1)	0.367355	0.193815	0.19419	0.000201429	0.000271882					PE(P-16:0/20:3)(a)
140	PC(16:0_18:2)	-0.356874	0.118769	0.118911	4.33515e-09	7.14244e-09					PE(P-16:0/22:5)(n6)
141	PC(16:1_18:2)	-0.305923	0.26665	0.267365	0.0249539	0.0298927					PE(P-18:1/20:5)(a)
142	PC(16:0_18:3)(a)	-0.444055	0.292273	0.293133	0.00301244	0.00381407					PE(P-18:1/18:1)
143	PC(16:0_18:3)(b)	1.56548	0.314816	0.315795	1.30379e-22	3.17661e-22					PE(P-15:0/20:4)
144	PC(14:0_20:4)	1.77226	0.363869	0.365175	8.59305e-22	2.06737e-21					PE(P-18:0/20:3)(a)
145	PC(34:5)	1.71095	0.501485	0.50397	1.81134e-11	3.28556e-11					PE(P-15:0/22:6)(b)
146	PC(15-MHDA_18:1)	-0.89854	0.278172	0.278955	3.21209e-10	5.5298e-10					PE(P-18:1/18:1)(a)
147	PC(17:0_18:1)	-0.499179	0.223191	0.223693	1.2649e-05	1.83666e-05					PE(P-20:0/20:4)
148	PC(15-MHDA_18:2)	-1.5837	0.259211	0.259895	2.90662e-32	8.84288e-32					PE(P-20:0/18:1)
149	PC(17:0_18:2)	-1.55182	0.202918	0.203337	1.98389e-49	8.20674e-49					PE(P-18:0/22:5)(n6)
150	PC(17:1_18:2)	-1.41409	0.225373	0.22589	5.46726e-34	1.75624e-33					LPE(P-18:0)
151	PC(15:0_20:3)	0.538509	0.245258	0.245858	1.64575e-05	2.35987e-05					LPE(P-18:1)
152	PC(15:0_20:4)	0.348359	0.279344	0.280123	0.0144887	0.017539					LPE(16:0)[sn2]
153	PC(35:5)	0.316921	0.418498	0.420251	0.137928	0.155507					LPE(17:0)[sn1]
154	PC(18:0_18:1)	1.22922	0.257124	0.257779	5.66729e-21	1.33008e-20					PI(38:6)
155	PC(18:1_18:1)	-1.12563	0.217216	0.217694	7.93568e-24	1.98392e-23					PI(37:6)
156	PC(18:0_18:2)	0.0195872	0.158006	0.158256	0.808143	0.820994					PI(18:0_22:5)(n3)
157	PC(18:1_18:2)	-1.92012	0.191745	0.19212	1.51447e-82	1.11643e-81					PI(16:0_20:3)(b)
158	PC(16:0_20:3)(a)	1.69659	0.204443	0.204855	1.32133e-59	6.60666e-59					PI(18:0_18:1)
159	PC(16:0_20:3)(b)	1.94315	0.335316	0.336423	3.57246e-30	1.03746e-29					PI(16:0_16:1)
160	PC(18:2_18:2)	-2.2085	0.242536	0.243139	1.48451e-68	8.36856e-68					PI(16:0/16:0)
161	PC(16:0_20:4)	0.78246	0.173994	0.174295	1.09491e-18	2.43077e-18					PI(18:0_22:5)(n6)
162	PC(16:1_20:4)	1.06656	0.303926	0.304842	5.31456e-12	9.82595e-12					PI(16:0_20:4)
163	PC(16:0_20:5)	0.8951	0.386159	0.387642	5.29389e-06	7.82517e-06					PI(18:0_20:3)(b)
164	PC(36:6)(a)	0.98452	0.430637	0.432481	7.07356e-06	1.04023e-05					PI(18:1_18:2)
165	PC(14:0_22:6)	0.167799	0.353879	0.355133	0.353118	0.378106					PI(20:0_20:4)
166	PC(15-MHDA_20:4)	-0.205774	0.259061	0.259736	0.120365	0.136778					PI(38:5)(b)
167	PC(17:0_20:4)	-0.195403	0.24907	0.249693	0.124958	0.141718					LPI(18:1)[sn1]
168	PC(15:0_22:6)	-1.50167	0.317259	0.318284	4.54294e-20	1.04907e-19					LPI(20:4)[sn2]
169	PC(38:2)	0.899355	0.187756	0.188106	5.33777e-21	1.26305e-20					PS(36:1)
170	PC(18:0_20:3)	4.05547	0.242428	0.242994	1.79741e-232	1.03351e-229					PS(38:4)
171	PC(18:1_20:3)	0.987612	0.224014	0.224512	4.76484e-18	1.02614e-17					PG(34:1)
172	PC(38:4)(b)	2.00474	0.233502	0.234038	8.79655e-64	4.68335e-63					CE(14:0)
173	PC(18:0_20:4)	1.6422	0.218128	0.218598	1.88186e-49	7.8411e-49					CE(20:3)
174	PC(38:5)(a)	-0.112736	0.189318	0.189677	0.243845	0.26656					CE(22:5)(n6)
175	PC(38:5)(b)	1.04471	0.265747	0.266447	1.12233e-14	2.24077e-14					CE(24:1)
176	PC(38:6)(a)	-0.684938	0.232051	0.232594	8.68958e-09	1.41946e-08					CE(17:1)
177	PC(16:0_22:6)	-0.761149	0.262854	0.263552	1.67582e-08	2.70672e-08					CE(18:0)
178	PC(18:2_20:5)	-1.16055	0.362617	0.363952	4.98401e-10	8.50388e-10					CE(20:0)
179	PC(16:1_22:6)	-1.25817	0.295241	0.296126	1.29288e-16	2.6935e-16					CE(24:0)
180	PC(38:7)(c)	-0.63363	0.251271	0.251908	8.73911e-07	1.34358e-06					CE(20:4)
181	PC(39:5)(a)	-1.99181	0.299819	0.300739	1.25866e-37	4.23233e-37					CE(15:0)
182	PC(39:5)(b)	-1.00326	0.236147	0.236712	1.43051e-16	2.96914e-16					CE(24:6)
183	PC(15-MHDA_22:6)	-2.28333	0.306349	0.307312	1.10872e-46	4.39663e-46					CE(20:5)
184	PC(17:0_22:6)	-1.88087	0.30151	0.30244	1.91792e-33	6.09284e-33					CE(18:1)
185	PC(18:0_22:4)	3.04671	0.319764	0.320759	1.39438e-78	9.32289e-78					DE(20:5)
186	PC(20:0_20:4)	-0.313833	0.277678	0.278453	0.0272065	0.0324558					DE(18:2)
187	PC(18:0_22:5)(n3)	1.53323	0.253004	0.253636	1.00847e-32	3.1009e-32					DE(16:0)
188	PC(18:0_22:5)(n6)	2.28185	0.3029	0.3038	9.0711e-50	3.80721e-49					DE(18:1)
189	PC(18:0_22:6)	1.19263	0.280784	0.281565	6.8574e-17	1.44963e-16					Acylcarnitine(18:1)
190	PC(40:7)(a)	0.317801	0.259415	0.260087	0.01632	0.0196729					Acylcarnitine(18:0)
191	PC(18:1_22:6)(a)	-2.79857	0.245041	0.24566	2.90218e-105	3.14859e-104					Acylcarnitine(14:2)
192	PC(18:1_22:6)(b)	-0.8081	0.295114	0.295995	9.60655e-08	1.5217e-07					Acylcarnitine(15:0)(b)
193	PC(40:8)	-1.96171	0.225831	0.226353	8.5291e-63	4.45839e-62					Acylcarnitine(16:1)
194	PC(O-16:0/16:0)	-0.959294	0.168207	0.168493	1.52471e-28	4.27662e-28					Acylcarnitine(12:0)
195	PC(O-32:1)	-1.22302	0.198512	0.198912	6.59119e-33	2.0376e-32					Acylcarnitine(17:0)(a)
196	PC(O-32:2)	-1.608	0.409205	0.410914	2.66378e-14	5.22755e-14					DG(14:0_18:2)
197	PC(O-34:1)	-1.66383	0.155942	0.15619	1.68704e-93	1.5157e-92					DG(14:0_16:0)
198	PC(O-34:2)	-2.17035	0.250825	0.25147	3.47313e-62	1.79914e-61					DG(18:2_20:4)
199	PC(O-34:4)	0.160289	0.375339	0.376751	0.40306	0.429184					TG(50:1)[NL-18:1]
200	PC(O-36:0)	-0.918658	0.198921	0.199321	2.60979e-19	5.90799e-19					TG(56:6)[NL-20:4]
201	PC(O-18:0/18:1)	-1.62101	0.20152	0.201934	2.12031e-54	9.91203e-54					TG(50:3)[NL-14:1]
202	PC(O-18:1/18:1)	-2.09631	0.201416	0.201831	9.92369e-89	8.5166e-88					TG(50:4)[NL-14:0]
203	PC(O-18:0/18:2)	-2.60779	0.241597	0.242198	1.22528e-94	1.11831e-93					TG(54:2)[NL-18:0]
204	PC(O-18:1/18:2)	-2.18238	0.222071	0.222577	2.16814e-79	1.53911e-78					TG(48:0)[NL-16:0]
205	PC(O-16:0/20:3)	0.0285617	0.217231	0.217704	0.79681	0.810913					TG(51:2)[NL-15:0]
206	PC(O-16:0/20:4)	0.0483386	0.194951	0.195332	0.627206	0.645158					TG(48:3)[NL-16:1]
207	PC(O-36:5)	-0.48521	0.366462	0.367817	0.0097714	0.0119037					TG(52:2)[NL-16:0]
208	PC(O-18:0/20:4)	-0.449179	0.204608	0.205029	1.80989e-05	2.58235e-05					TG(48:2)[NL-14:1]
209	PC(O-38:5)	-0.574424	0.166822	0.167102	1.85445e-11	3.35318e-11
210	PC(O-16:0/22:6)	-0.590509	0.260456	0.26114	9.73293e-06	1.42403e-05
211	PC(O-40:5)	-1.00194	0.180935	0.181266	5.33143e-27	1.43251e-26
212	PC(O-18:0/22:6)	-1.42795	0.223559	0.224067	3.78202e-35	1.25703e-34
213	PC(O-40:7)(a)	-1.18952	0.257588	0.258262	3.00483e-19	6.7756e-19
214	PC(O-40:7)(b)	-0.597648	0.202476	0.202889	8.51456e-09	1.39483e-08
215	PC(P-16:0/14:0)	-1.17844	0.223859	0.224367	1.61208e-24	4.10154e-24
216	PC(P-16:0/16:0)	-1.27123	0.176851	0.177168	4.67443e-44	1.78e-43
217	PC(P-16:0/16:1)	-1.36082	0.224905	0.225418	9.31858e-32	2.80389e-31
218	PC(P-16:0/18:0)	-1.74127	0.170431	0.170727	5.89354e-86	4.84112e-85
219	PC(P-16:0/18:1)	-2.61281	0.192128	0.192507	2.10307e-147	4.83705e-146
220	PC(P-16:0/18:2)	-2.56146	0.232051	0.232605	7.55937e-99	7.24439e-98
221	PC(P-16:0/18:3)	-2.37168	0.301143	0.302075	8.19992e-52	3.5992e-51
222	PC(P-15:0/20:4)(a)	1.07333	0.510518	0.51311	3.6127e-05	5.07897e-05
223	PC(P-15:0/20:4)(b)	0.148204	0.342407	0.343582	0.396677	0.423171
224	PC(P-18:1/18:1)	-2.10314	0.222444	0.222951	9.01973e-74	5.40244e-73
225	PC(P-18:0/18:2)	-3.29919	0.259589	0.260288	1.53772e-128	2.3897e-127
226	PC(P-36:3)	-0.31854	0.210007	0.21045	0.00303016	0.00382093
227	PC(P-16:0/20:4)	-0.0647323	0.23051	0.231043	0.58257	0.602478
228	PC(P-16:0/20:5)	-0.328345	0.373306	0.374709	0.0858181	0.0984938
229	PC(P-17:0/20:4)(a)	-0.608656	0.266736	0.267454	8.54576e-06	1.25352e-05
230	PC(P-17:0/20:4)(b)	-0.545514	0.273084	0.273836	9.69518e-05	0.000133048
231	PC(P-18:0/20:4)	-0.635979	0.258403	0.259077	1.58672e-06	2.40729e-06
232	PC(P-38:5)(a)	-0.204757	0.208369	0.208805	0.0546043	0.0640765
233	PC(P-38:5)(b)	-0.852373	0.261665	0.262358	2.24893e-10	3.89499e-10
234	PC(P-16:0/22:6)	-1.19498	0.270559	0.271302	9.62312e-18	2.04937e-17
235	PC(P-20:0/20:4)	-1.28725	0.20753	0.207967	2.63438e-33	8.27742e-33
236	PC(P-18:0/22:5)	-1.43387	0.196385	0.196777	2.62915e-45	1.01461e-44
237	PC(P-18:0/22:6)	-2.40929	0.276277	0.277061	5.87859e-63	3.10109e-62
238	PC(P-18:1/22:6)	-1.66698	0.233522	0.234078	2.73665e-43	1.0218e-42
239	LPC(14:0)[sn2]	1.14359	0.324464	0.325508	4.24541e-12	7.90003e-12
240	LPC(14:0)[sn1]	1.2093	0.329488	0.330564	5.32766e-13	1.02114e-12
241	LPC(15:0)[sn2]	-0.574428	0.270691	0.27143	3.46935e-05	4.8894e-05
242	LPC(15:0)[sn1]	-0.629457	0.267811	0.268535	4.56104e-06	6.77673e-06
243	LPC(16:0)[sn2]	-0.0717649	0.23158	0.232118	0.544178	0.566283
244	LPC(16:0)[sn1]	-0.0428703	0.198612	0.199007	0.672599	0.690615
245	LPC(16:1)[sn2]	1.01547	0.312963	0.313936	1.81656e-10	3.15566e-10
246	LPC(16:1)[sn1]	0.645853	0.266355	0.267062	1.94244e-06	2.93921e-06
247	LPC(15-MHDA)[sn2]	-1.67431	0.29573	0.296623	6.23919e-28	1.70835e-27
248	LPC(15-MHDA)[sn1]/LPC(17:0)[sn2]	-1.5572	0.273998	0.274763	3.61035e-28	9.98052e-28
249	LPC(15-MHDA)[sn1][104_sn1]	-1.56615	0.298551	0.29946	2.96708e-24	7.4501e-24
250	LPC(17:0)[sn1]	-1.37781	0.248424	0.249052	5.77437e-27	1.54431e-26
251	LPC(17:1)[sn2](a)	-0.919518	0.275271	0.276038	7.93765e-11	1.40004e-10
252	LPC(17:1)[sn1](a)/LPC(17:1)[sn2](b)	-0.913042	0.261367	0.262058	1.04991e-11	1.91043e-11
253	LPC(17:1)(a)[sn1][104_sn1]	-0.841319	0.265303	0.266015	6.58602e-10	1.1204e-09
254	LPC(17:1)[sn1](b)	-1.34207	0.287177	0.288016	1.21979e-19	2.79435e-19
255	LPC(18:0)[sn2]	0.172744	0.243831	0.244426	0.165101	0.185054
256	LPC(18:0)[sn1]	0.213385	0.241941	0.242526	0.0839126	0.0964995
257	LPC(18:1)[sn2]	-1.94509	0.20846	0.208904	4.74998e-72	2.81571e-71
258	LPC(18:1)[sn1]	-2.00106	0.226291	0.226814	5.94224e-65	3.25409e-64
259	LPC(18:2)[sn2]	-3.12719	0.222538	0.22305	4.47117e-156	1.60683e-154
260	LPC(18:2)[sn1]	-3.53602	0.241298	0.241903	2.40816e-168	1.38469e-166
261	LPC(18:3)[sn2](a)	-2.84577	0.352113	0.353394	3.72006e-54	1.72503e-53
262	LPC(18:3)[sn1](a)/LPC(18:3)[sn2](b)	-2.31244	0.339071	0.340252	2.09356e-39	7.20837e-39
263	LPC(18:3)[sn1](b)	-1.06407	0.338634	0.339797	9.94189e-10	1.66664e-09
264	LPC(19:0)[sn2](a)	-1.45737	0.273789	0.274552	5.94347e-25	1.53941e-24
265	LPC(19:0)[sn1](a)/LPC(19:0)[sn2](b)	-1.95379	0.248283	0.248913	5.6781e-52	2.51147e-51
266	LPC(19:0)(a)[sn1][104_sn1]	-1.24777	0.276283	0.277058	1.81171e-18	3.97607e-18
267	LPC(19:0)[sn1](b)	-2.37043	0.239123	0.23971	1.46671e-80	1.0542e-79
268	LPC(20:0)[sn2]	-2.7132	0.226419	0.226947	1.51566e-115	1.89458e-114
269	LPC(20:0)[sn1]	-2.77898	0.221607	0.222113	5.56366e-126	8.20283e-125
270	LPC(20:1)[sn2]	-2.66932	0.238959	0.239548	5.10842e-101	5.15323e-100
271	LPC(20:1)[sn1]	-2.53088	0.209527	0.209979	1.47748e-117	1.9308e-116
272	LPC(20:2)[sn2]	-1.59976	0.223937	0.224448	2.20253e-43	8.27749e-43
273	LPC(20:2)[sn1]	-1.92511	0.218392	0.218879	1.29911e-64	7.04709e-64
274	LPC(20:3)[sn2]	1.13579	0.240858	0.241433	1.94699e-20	4.5142e-20
275	LPC(20:3)[sn1]	0.608249	0.25291	0.253547	2.35873e-06	3.55977e-06
276	LPC(20:4)[sn2]	-0.164002	0.238999	0.239573	0.179503	0.199641
277	LPC(20:4)[sn1]	-0.590002	0.264749	0.265456	1.37666e-05	1.9939e-05
278	LPC(20:5)[sn2]	-0.154631	0.391579	0.393121	0.440162	0.465245
279	LPC(20:5)[sn1]	-0.379734	0.395821	0.3974	0.0610665	0.0709358
280	LPC(22:0)[sn2]	-2.82178	0.223961	0.224479	4.56736e-127	6.91114e-126
281	LPC(22:0)[sn1]	-2.97002	0.220122	0.220622	1.19711e-144	2.37359e-143
282	LPC(22:1)[sn2]	-2.95458	0.277019	0.277812	3.86558e-92	3.41955e-91
283	LPC(22:1)[sn1]	-3.21439	0.2764	0.277191	1.68467e-108	1.93737e-107
284	LPC(22:4)[sn2]	-0.0439	0.279069	0.27985	0.758197	0.775735
285	LPC(22:4)[sn1]	-0.442232	0.291134	0.291988	0.00301809	0.00381407
286	LPC(22:5)[sn2](n3)	-1.35835	0.275892	0.276666	1.29208e-21	3.0956e-21
287	LPC(22:5)[sn1](n3)/LPC(22:5)[sn2](n6)	-1.49493	0.284079	0.284901	2.04295e-24	5.17486e-24
288	LPC(22:5)[sn1](n6)	-0.909222	0.308784	0.30975	9.93367e-09	1.61809e-08
289	LPC(22:6)[sn2]	-1.59375	0.279413	0.280208	2.38242e-28	6.64995e-28
290	LPC(22:6)[sn1]	-1.99835	0.290845	0.291711	4.16462e-40	1.46016e-39
291	LPC(24:0)[sn2]	-2.64911	0.196125	0.196521	1.91672e-145	3.93613e-144
292	LPC(24:0)[sn1]	-2.69605	0.194744	0.195134	2.21748e-152	6.07167e-151
293	LPC(26:0)[sn2]	-3.29766	0.235031	0.235604	2.46575e-155	8.34005e-154
294	LPC(26:0)[sn1]	-3.0303	0.194004	0.194393	4.2336e-191	4.86864e-189
295	LPC(O-16:0)	-0.588188	0.230833	0.23137	6.65434e-07	1.03133e-06
296	LPC(O-18:0)	-1.39076	0.242706	0.243305	1.16449e-28	3.29843e-28
297	LPC(O-18:1)	-0.892046	0.242584	0.243179	8.1814e-13	1.54747e-12
298	LPC(O-20:0)	-2.39043	0.219015	0.219508	6.61356e-97	6.23409e-96
299	LPC(O-20:1)	-1.79507	0.256168	0.256838	9.91759e-42	3.56413e-41
300	LPC(O-22:0)	-2.08906	0.186523	0.186879	3.62991e-102	3.72714e-101
301	LPC(O-22:1)	-2.90317	0.238581	0.239168	9.2768e-119	1.2405e-117
302	LPC(O-24:0)	-1.71844	0.217069	0.21755	1.0431e-52	4.7227e-52
303	LPC(O-24:1)	-2.08472	0.21658	0.217061	2.27404e-76	1.43689e-75
304	LPC(O-24:2)	-3.4934	0.272951	0.273725	5.26088e-130	8.4028e-129
305	LPC(P-16:0)	-1.24294	0.219099	0.219586	3.58103e-28	9.94731e-28
306	LPC(P-18:0)	-1.92641	0.203688	0.204111	5.87049e-74	3.55319e-73
307	LPC(P-18:1)	-1.17023	0.252255	0.252901	2.05025e-19	4.67815e-19
308	LPC(P-20:0)	-2.81458	0.206785	0.207225	2.47488e-147	5.47328e-146
309	PE(16:0_16:0)	0.848474	0.385375	0.386853	1.53477e-05	2.21175e-05
310	PE(16:0_16:1)	4.99363	0.702669	0.707403	1.72575e-45	6.70478e-45
311	PE(16:0_18:1)	2.52085	0.440125	0.442022	1.2016e-29	3.47197e-29
312	PE(16:0_18:2)	0.989084	0.441777	0.443718	1.0903e-05	1.58715e-05
313	PE(16:1_18:2)	0.982427	0.498444	0.500916	0.000108234	0.000147475
314	PE(16:0_18:3)(a)	0.189812	0.557419	0.560538	0.505262	0.529191
315	PE(16:0_18:3)(b)	2.28324	0.495812	0.498227	1.00417e-19	2.30959e-19
316	PE(15-MHDA_18:1)	1.00045	0.445062	0.447032	1.0041e-05	1.46537e-05
317	PE(17:0_18:1)	2.24737	0.412545	0.414217	6.23914e-27	1.66088e-26
318	PE(15-MHDA_18:2)	0.0471189	0.439244	0.441181	0.833779	0.842571
319	PE(17:0_18:2)	0.6005	0.396617	0.398187	0.0029765	0.00377811
320	PE(36:0)	0.203844	0.151995	0.152226	0.00856279	0.0104757
321	PE(18:0_18:1)	2.8577	0.343532	0.344684	1.86658e-60	9.41477e-60
322	PE(18:1_18:1)	1.04149	0.422494	0.424268	1.27186e-06	1.94499e-06
323	PE(18:0_18:2)	2.68419	0.422654	0.4244	4.49401e-36	1.50236e-35
324	PE(18:1_18:2)	-0.812669	0.408631	0.410321	0.000107517	0.000146847
325	PE(16:0_20:3)	1.0226	0.416652	0.418378	1.41668e-06	2.16073e-06
326	PE(16:0_20:4)	0.706928	0.413835	0.415542	0.000801197	0.00104702
327	PE(16:1_20:4)	0.162919	0.526143	0.528922	0.544617	0.566283
328	PE(16:0_20:5)	0.479264	0.513094	0.515728	0.067183	0.0778835
329	PE(15-MHDA_20:4)	-0.489593	0.435355	0.437268	0.0282444	0.0335548
330	PE(17:0_20:4)	0.506169	0.363191	0.364508	0.00627116	0.00777138
331	PE(18:0_20:3)(a)	4.22028	0.432975	0.434781	6.77111e-83	5.05635e-82
332	PE(18:0_20:3)(b)	1.92059	0.380066	0.381488	2.34714e-23	5.79229e-23
333	PE(18:0_20:4)	2.19653	0.371049	0.372401	1.80758e-31	5.33005e-31
334	PE(38:5)(a)	-0.494567	0.382864	0.384343	0.0117185	0.0142155
335	PE(38:5)(b)	1.29332	0.419959	0.421708	1.38331e-09	2.29885e-09
336	PE(16:0_22:6)	-0.00889398	0.435825	0.437733	0.968163	0.973241
337	PE(15-MHDA_22:6)	-1.62017	0.452947	0.455042	4.20368e-12	7.84779e-12
338	PE(17:0_22:6)	-0.00419212	0.418662	0.420422	0.984374	0.984374
339	PE(18:0_22:4)	4.33942	0.508228	0.510715	2.50343e-64	1.3453e-63
340	PE(18:0_22:5)(n3)	2.89777	0.428098	0.429886	8.75877e-41	3.08975e-40
341	PE(18:0_22:5)(n6)	4.09385	0.515774	0.518342	8.25867e-56	3.92458e-55
342	PE(18:0_22:6)	3.15441	0.461115	0.463185	1.07225e-41	3.82946e-41
343	PE(18:1_22:6)(a)	-1.64683	0.465809	0.468026	7.46219e-12	1.36648e-11
344	PE(18:1_22:6)(b)	0.461839	0.461413	0.463542	0.0497883	0.0585445
345	PE(O-34:1)	-1.14666	0.27643	0.277205	7.62379e-16	1.5656e-15
346	PE(O-16:0/18:2)	-2.25399	0.356279	0.357582	3.36092e-34	1.08569e-33
347	PE(O-18:1/18:2)	-2.00618	0.347005	0.348238	6.09537e-29	1.73507e-28
348	PE(O-16:0/20:3)	0.00442382	0.385437	0.386928	0.982085	0.983796
349	PE(O-16:0/20:4)	-0.687206	0.37594	0.377368	0.000366803	0.000485972
350	PE(O-36:5)	-1.27226	0.482427	0.484796	3.04742e-07	4.74868e-07
351	PE(O-16:0/22:4)	0.253308	0.308661	0.309615	0.107818	0.122763
352	PE(O-18:0/20:4)	-1.15303	0.358057	0.359359	3.89169e-10	6.65988e-10
353	PE(O-38:5)(a)	-0.383125	0.307169	0.30812	0.014849	0.0179374
354	PE(O-38:5)(b)	-0.673842	0.311938	0.312921	2.53648e-05	3.59231e-05
355	PE(O-16:0/22:6)	-0.798924	0.295733	0.296617	1.4192e-07	2.24186e-07
356	PE(O-18:0/22:6)	-1.47563	0.273325	0.274085	1.29544e-25	3.3858e-25
357	PE(O-18:1/22:6)	-1.70776	0.32144	0.322494	8.55672e-25	2.19648e-24
358	PE(P-15:0/20:4)	1.74991	0.390058	0.39156	9.87571e-19	2.20098e-18
359	PE(P-15:0/22:6)(a)	-0.245752	0.364535	0.365872	0.187724	0.207979
360	PE(P-15:0/22:6)(b)	0.300841	0.322546	0.323587	0.0675657	0.0781696
361	PE(P-16:0/18:1)	-0.103208	0.250947	0.251578	0.420981	0.447182
362	PE(P-16:0/18:2)	-0.464778	0.307844	0.308799	0.00320538	0.00403303
363	PE(P-16:0/18:3)	-0.506484	0.365338	0.366684	0.00682867	0.00842593
364	PE(P-16:0/20:3)(a)	2.0879	0.342012	0.343161	2.53736e-33	8.01639e-33
365	PE(P-16:0/20:3)(b)	1.50663	0.372644	0.374017	1.75453e-15	3.5775e-15
366	PE(P-16:0/20:4)	1.28202	0.322234	0.323263	5.10785e-15	1.02693e-14
367	PE(P-16:0/20:5)	0.641064	0.443185	0.445145	0.00454556	0.00568569
368	PE(P-16:0/22:4)	0.514224	0.214636	0.215095	2.59372e-06	3.90416e-06
369	PE(P-16:0/22:5)(n3)	0.561557	0.253916	0.254558	1.42664e-05	2.06111e-05
370	PE(P-16:0/22:5)(n6)	-0.145178	0.271164	0.271902	0.294994	0.318837
371	PE(P-16:0/22:6)	0.161355	0.269825	0.270554	0.241402	0.264898
372	PE(P-17:0/20:4)(a)	0.865213	0.368297	0.369646	3.95236e-06	5.9133e-06
373	PE(P-17:0/20:4)(b)	1.03031	0.364096	0.365412	2.68145e-08	4.3068e-08
374	PE(P-17:0/22:6)(a)	-0.564582	0.307696	0.308651	0.000343886	0.000457719
375	PE(P-17:0/22:6)(b)	-0.681859	0.320619	0.321658	3.38402e-05	4.78087e-05
376	PE(P-18:0/18:1)	-0.477282	0.278584	0.279366	0.000824038	0.00107443
377	PE(P-18:0/18:2)	-1.37579	0.303377	0.304313	1.39804e-18	3.07998e-18
378	PE(P-18:0/18:3)	-1.34467	0.301635	0.30256	5.13955e-18	1.0986e-17
379	PE(P-18:0/20:3)(a)	0.991807	0.326882	0.327943	2.49235e-09	4.12997e-09
380	PE(P-18:0/20:3)(b)	0.120756	0.342661	0.343838	0.490197	0.514349
381	PE(P-18:0/20:4)	0.154658	0.324457	0.325512	0.350551	0.376058
382	PE(P-18:0/20:5)	-0.680226	0.445581	0.447589	0.00293144	0.00372915
383	PE(P-18:0/22:4)	0.0765377	0.239596	0.240171	0.531551	0.554703
384	PE(P-18:0/22:5)(n3)	-0.174465	0.283182	0.283988	0.228275	0.251452
385	PE(P-18:0/22:5)(n6)	-1.06852	0.316319	0.317334	5.08537e-11	9.0529e-11
386	PE(P-18:0/22:6)	-1.19398	0.287326	0.288164	6.91492e-16	1.42512e-15
387	PE(P-18:1/18:1)	-0.843992	0.267431	0.268154	7.94774e-10	1.3441e-09
388	PE(P-18:1/18:1)(a)	-0.764256	0.272531	0.273281	4.64773e-08	7.42345e-08
389	PE(P-18:1/18:1)(b)	-0.615523	0.352522	0.353777	0.000661736	0.000868717
390	PE(P-18:1/18:2)(a)	-1.35471	0.307048	0.308006	1.12055e-17	2.37756e-17
391	PE(P-18:1/18:2)(b)	-0.838557	0.353965	0.355233	3.95934e-06	5.9133e-06
392	PE(P-18:1/18:3)	-1.20901	0.318791	0.319823	1.74387e-13	3.37618e-13
393	PE(P-18:1/20:3)(a)	1.46904	0.326154	0.327206	7.84947e-19	1.7562e-18
394	PE(P-18:1/20:3)(b)	0.840944	0.33541	0.33653	8.47909e-07	1.3071e-06
395	PE(P-18:1/20:4)(a)	0.449603	0.333073	0.334181	0.00812042	0.00995574
396	PE(P-18:1/20:4)(b)	0.755325	0.343169	0.344341	1.55138e-05	2.23011e-05
397	PE(P-18:1/20:5)(a)	-0.422654	0.410662	0.412362	0.0445617	0.0525061
398	PE(P-18:1/20:5)(b)	0.174767	0.469982	0.472197	0.466729	0.491519
399	PE(P-18:1/22:4)	-0.171165	0.245887	0.246494	0.173334	0.193528
400	PE(P-18:1/22:5)(a)	-0.246996	0.239992	0.240571	0.0441948	0.0521807
401	PE(P-18:1/22:5)(b)	-0.544987	0.292855	0.29372	0.000282053	0.000378927
402	PE(P-18:1/22:6)(a)	-1.10339	0.30973	0.310703	4.34999e-12	8.06852e-12
403	PE(P-18:1/22:6)(b)	-0.402778	0.29232	0.293181	0.00712506	0.00877282
404	PE(P-19:0/20:4)(a)	-0.677309	0.387306	0.388822	0.000653017	0.000859232
405	PE(P-19:0/20:4)(b)	-0.675454	0.329848	0.330947	6.54726e-05	9.07151e-05
406	PE(P-20:0/18:1)	-1.03767	0.257628	0.2583	4.79944e-15	9.71718e-15
407	PE(P-20:0/18:2)	-2.36364	0.263058	0.263769	1.04307e-66	5.76696e-66
408	PE(P-20:0/20:4)	-1.17427	0.275077	0.275845	1.10493e-16	2.31032e-16
409	PE(P-20:0/22:6)	-2.73067	0.262322	0.263031	3.77724e-88	3.19399e-87
410	PE(P-20:1/20:4)	-0.901119	0.435194	0.437114	5.58e-05	7.75001e-05
411	PE(P-20:1/22:6)	-2.32137	0.381516	0.383012	9.48684e-32	2.82639e-31
412	LPE(16:0)[sn2]	-1.45425	0.271857	0.272609	3.48804e-25	9.07522e-25
413	LPE(16:0)[sn1]	-1.45833	0.264714	0.265427	1.32488e-26	3.51062e-26
414	LPE(17:0)[sn2]	-0.952668	0.210453	0.210901	1.3112e-18	2.89976e-18
415	LPE(17:0)[sn1]	-0.660412	0.265515	0.266226	1.23424e-06	1.8925e-06
416	LPE(18:0)[sn2]	-0.0676235	0.262115	0.262804	0.613654	0.632349
417	LPE(18:0)[sn1]	-0.0721452	0.247842	0.248458	0.568903	0.589404
418	LPE(18:1)[sn2]	-1.47396	0.303972	0.304913	5.47465e-21	1.29013e-20
419	LPE(18:1)[sn1]	-1.4113	0.287758	0.2886	1.89716e-21	4.52642e-21
420	LPE(18:2)[sn2]	-2.24508	0.301746	0.302681	1.5178e-46	5.97765e-46
421	LPE(18:2)[sn1]	-2.13243	0.293479	0.294362	1.52088e-44	5.83006e-44
422	LPE(20:4)[sn2]	-0.74426	0.238931	0.239507	1.27701e-09	2.12836e-09
423	LPE(20:4)[sn1]	-0.918256	0.235715	0.236277	3.42344e-14	6.69551e-14
424	LPE(22:6)[sn2]	-1.30977	0.270187	0.270929	5.12903e-21	1.21867e-20
425	LPE(22:6)[sn1]	-1.48069	0.262503	0.263205	8.47129e-28	2.30853e-27
426	LPE(P-16:0)	0.126438	0.246131	0.246737	0.314267	0.337764
427	LPE(P-18:0)	-0.884752	0.266664	0.267383	1.0513e-10	1.83737e-10
428	LPE(P-18:1)	0.105604	0.27867	0.279448	0.457989	0.4832
429	LPE(P-20:0)	-2.165	0.22063	0.221129	3.52473e-79	2.47161e-78
430	PI(16:0/16:0)	1.88829	0.611798	0.615494	1.18055e-09	1.97331e-09
431	PI(16:0_16:1)	5.957	0.605216	0.608693	1.12814e-85	9.13631e-85
432	PI(34:0)	-0.180881	0.489058	0.491466	0.469967	0.494024
433	PI(34:1)	1.72729	0.383463	0.384914	7.21745e-19	1.62111e-18
434	PI(15-MHDA_18:1)/PI(17:0_18:1)	0.778149	0.330286	0.331372	3.72795e-06	5.59679e-06
435	PI(15-MHDA_18:2)/PI(17:0_18:2)	0.38652	0.294592	0.295459	0.0100944	0.0122712
436	PI(18:0_18:1)	0.21624	0.337422	0.338562	0.209344	0.231042
437	PI(36:2)	-0.332036	0.27095	0.271689	0.016644	0.0199797
438	PI(18:1_18:2)	-1.76728	0.341593	0.342785	1.38958e-23	3.44399e-23
439	PI(16:0_20:3)(a)	0.288362	0.315965	0.316964	0.0736924	0.0850866
440	PI(16:0_20:3)(b)	0.994779	0.373492	0.374878	1.66358e-07	2.60643e-07
441	PI(16:0_20:4)	2.40902	0.315146	0.316119	3.13572e-51	1.35567e-50
442	PI(15-MHDA_20:4)/PI(17:0_20:4)	1.35726	0.286873	0.287688	1.35487e-20	3.15405e-20
443	PI(37:6)	-3.0878	0.337061	0.338238	1.0984e-68	6.25328e-68
444	PI(18:0_20:2)	-0.73015	0.30894	0.309905	4.10272e-06	6.11157e-06
445	PI(18:0_20:3)(a)	1.1221	0.266919	0.267625	1.43551e-16	2.96914e-16
446	PI(18:0_20:3)(b)	-0.00548241	0.378013	0.379447	0.977364	0.980775
447	PI(18:0_20:4)	0.978702	0.250577	0.2512	1.68297e-14	3.32545e-14
448	PI(38:5)(a)	0.461321	0.284573	0.285381	0.00147467	0.00190976
449	PI(38:5)(b)	0.0263032	0.278409	0.279186	0.853264	0.860749
450	PI(38:6)	-0.472988	0.340939	0.342111	0.00677394	0.00837637
451	PI(39:6)	-1.03548	0.329301	0.3304	9.60177e-10	1.61433e-09
452	PI(18:0_22:4)	1.62012	0.364712	0.366025	2.21972e-18	4.81637e-18
453	PI(20:0_20:4)	0.156489	0.39209	0.393631	0.434573	0.460183
454	PI(18:0_22:5)(n3)	1.25017	0.318897	0.319904	1.26888e-14	2.52459e-14
455	PI(18:0_22:5)(n6)	-0.571782	0.344408	0.345605	0.00120183	0.00155994
456	PI(18:0_22:6)	-0.603333	0.341267	0.342442	0.00056479	0.000744849
457	LPI(18:0)[sn2]	0.264008	0.458789	0.460898	0.259816	0.282944
458	LPI(18:0)[sn1]	0.872738	0.306237	0.307169	2.17189e-08	3.49814e-08
459	LPI(18:1)[sn2]	0.603375	0.381689	0.383143	0.00192667	0.00247284
460	LPI(18:1)[sn1]	0.742476	0.35383	0.355077	3.7977e-05	5.32604e-05
461	LPI(18:2)[sn2]	0.548132	0.32371	0.324756	0.000894047	0.00116307
462	LPI(18:2)[sn1]	0.960708	0.308149	0.309092	9.04473e-10	1.52514e-09
463	LPI(20:4)[sn2]	1.42838	0.273865	0.274606	1.11217e-24	2.84221e-24
464	LPI(20:4)[sn1]	1.76819	0.265212	0.265905	2.83311e-39	9.69666e-39
465	PS(36:1)	1.93826	0.311089	0.312041	1.3651e-34	4.43464e-34
466	PS(36:2)	0.653054	0.34637	0.347566	0.000215483	0.000290171
467	PS(38:3)	1.16024	0.352976	0.354212	1.03038e-10	1.80631e-10
468	PS(38:4)	1.12175	0.331095	0.332182	2.73782e-11	4.90611e-11
469	PS(38:5)	0.220636	0.3078	0.308748	0.160204	0.179917
470	PS(40:5)	0.802957	0.350186	0.351407	6.71748e-06	9.90397e-06
471	PS(40:6)	0.578194	0.360507	0.361804	0.00165287	0.00213094
472	PG(34:1)	0.985988	0.388796	0.390299	6.26893e-07	9.74225e-07
473	PG(36:1)	4.27458	0.434192	0.436008	1.53699e-84	1.21064e-83
474	PG(36:2)	2.96451	0.383669	0.385104	1.57406e-52	7.07095e-52
475	PG(34:2)	1.42295	0.437112	0.439004	1.49475e-10	2.60449e-10
476	CE(14:0)	-0.246159	0.318051	0.319068	0.130354	0.147257
477	CE(15:0)	-1.56721	0.257633	0.258309	5.26883e-32	1.59451e-31
478	CE(16:0)	0.486576	0.12717	0.127331	6.23229e-14	1.21477e-13
479	CE(16:1)	3.33323	0.406727	0.408334	5.62529e-59	2.7884e-58
480	CE(16:2)	-1.33288	0.33045	0.331561	4.93333e-15	9.95321e-15
481	CE(17:0)	0.219563	0.257092	0.257754	0.094212	0.107698
482	CE(17:1)	0.503957	0.291855	0.292705	0.000705835	0.000924499
483	CE(18:0)	1.70209	0.245449	0.246042	2.66226e-42	9.6886e-42
484	CE(18:1)	0.562336	0.156678	0.156923	1.90892e-12	3.57534e-12
485	CE(18:2)	-0.287006	0.137892	0.138083	4.7111e-05	6.57495e-05
486	CE(18:3)	-1.47454	0.306191	0.307145	1.00623e-20	2.35196e-20
487	CE(20:0)	0.990014	0.282524	0.283317	5.77812e-12	1.06488e-11
488	CE(20:1)	-0.177733	0.229069	0.229595	0.129094	0.14612
489	CE(20:2)	0.545739	0.184494	0.184833	6.47924e-09	1.06445e-08
490	CE(20:3)	2.13398	0.223462	0.223952	2.51603e-78	1.6629e-77
491	CE(20:4)	-3.04821	0.353384	0.354677	3.23397e-61	1.66029e-60
492	CE(20:5)	-4.24217	0.527968	0.530895	1.01693e-52	4.64076e-52
493	CE(22:0)	0.761663	0.285011	0.28582	1.54389e-07	2.42551e-07
494	CE(22:1)	-0.279329	0.307164	0.308113	0.0755444	0.0870501
495	CE(22:4)	-0.234155	0.215227	0.215692	0.0333789	0.0394915
496	CE(22:5)(n3)	-2.36908	0.429653	0.431552	2.24401e-26	5.91883e-26
497	CE(22:5)(n6)	-1.60263	0.236498	0.237067	3.06384e-39	1.04243e-38
498	CE(22:6)	-2.31565	0.329137	0.33025	8.32201e-42	3.00953e-41
499	CE(24:0)	0.426847	0.216128	0.216594	0.000107104	0.000146631
500	CE(24:1)	-0.320626	0.224669	0.225176	0.00528429	0.00657677
501	CE(24:4)	-0.0423782	0.301459	0.30237	0.783257	0.798533
502	CE(24:5)	-0.404698	0.358592	0.359888	0.027563	0.0328131
503	CE(24:6)	-0.0533217	0.354144	0.355404	0.768356	0.784733
504	COH	0.440271	0.132452	0.132627	7.08597e-11	1.25367e-10
505	DE(16:0)	-0.40038	0.41624	0.417987	0.0604378	0.0703476
506	DE(18:1)	1.61509	0.231269	0.231796	7.66673e-43	2.84411e-42
507	DE(18:2)	-1.64693	0.322292	0.323352	4.43251e-23	1.08919e-22
508	DE(20:4)	-1.54414	0.417083	0.418857	7.15677e-13	1.35813e-12
509	DE(20:5)	0.264809	0.471571	0.473799	0.271531	0.295142
510	DE(22:6)	-0.810851	0.400507	0.402131	8.05229e-05	0.000111033
511	Acylcarnitine(12:0)	-0.516809	0.355397	0.356671	0.00454855	0.00568569
512	Acylcarnitine(13:0)	-1.46833	0.43312	0.435033	4.87427e-11	8.70405e-11
513	Acylcarnitine(14:0)	0.207682	0.303005	0.303924	0.179336	0.199641
514	Acylcarnitine(14:1)	-0.263893	0.431441	0.433316	0.232197	0.255284
515	Acylcarnitine(14:2)	-0.840425	0.413089	0.414817	7.45414e-05	0.000103032
516	Acylcarnitine(15:0)(a)	-0.510525	0.352804	0.35406	0.00474859	0.00592286
517	Acylcarnitine(15:0)(b)	0.307429	0.313717	0.314702	0.0547794	0.064151
518	Acylcarnitine(16:0)	0.88162	0.242275	0.242858	8.8868e-13	1.67538e-12
519	Acylcarnitine(16:1)	0.920915	0.319717	0.320733	1.52649e-08	2.47947e-08
520	Acylcarnitine(17:0)(a)	0.182033	0.271493	0.272231	0.188977	0.208965
521	Acylcarnitine(17:0)(b)	-0.0688678	0.226425	0.226939	0.551645	0.572556
522	Acylcarnitine(18:0)	-0.696617	0.240378	0.240961	1.60948e-08	2.6069e-08
523	Acylcarnitine(18:1)	0.33851	0.247318	0.24793	0.00728243	0.00894743
524	Acylcarnitine(18:2)	-0.464369	0.294932	0.295809	0.00211351	0.00270662
525	DG(14:0_16:0)	5.59767	0.495722	0.49806	2.90357e-111	3.40725e-110
526	DG(16:0_16:0)	6.07302	0.460191	0.462196	1.22972e-150	3.21404e-149
527	DG(16:0_16:1)	7.11738	0.516639	0.519143	6.00402e-165	2.65562e-163
528	DG(14:0_18:2)	5.48708	0.548938	0.55181	6.40074e-88	5.33395e-87
529	DG(16:0_18:1)	6.74707	0.465539	0.467578	3.77177e-181	3.61461e-179
530	DG(16:1_18:1)	6.1973	0.473298	0.475417	1.50249e-148	3.75623e-147
531	DG(16:0_18:2)	5.33209	0.424937	0.426658	6.17811e-136	1.11013e-134
532	DG(18:0_18:1)	5.87567	0.424095	0.425801	4.80355e-165	2.3017e-163
533	DG(18:1_18:1)	4.93722	0.417119	0.418784	3.90181e-121	5.47205e-120
534	DG(18:0_18:2)	5.43098	0.432566	0.434348	3.36735e-136	6.24589e-135
535	DG(18:1_18:2)	3.68149	0.412259	0.413905	9.62817e-70	5.5362e-69
536	DG(18:2_18:2)	2.72994	0.477276	0.479504	1.28333e-29	3.68959e-29
537	DG(18:1_18:3)	3.37484	0.414235	0.415901	2.46773e-58	1.21277e-57
538	DG(16:0_20:4)	6.67943	0.475386	0.477514	1.17181e-170	7.48654e-169
539	DG(18:1_20:3)	3.48886	0.442522	0.444423	7.93145e-55	3.73818e-54
540	DG(18:0_20:4)	3.89704	0.336219	0.337311	2.40122e-115	2.93767e-114
541	DG(18:1_20:4)	4.97861	0.40454	0.406104	1.37912e-130	2.2657e-129
542	DG(16:0_22:5)	3.89793	0.398176	0.399708	2.28881e-83	1.75475e-82
543	DG(18:2_20:4)	4.3552	0.45135	0.453311	2.1599e-81	1.57208e-80
544	DG(16:0_22:6)	5.4359	0.574876	0.578028	5.6545e-79	3.91728e-78
545	TG(48:0)[NL-16:0]	7.73967	0.612157	0.615655	1.12514e-140	2.15651e-139
546	TG(48:1)[NL-18:1]	6.14888	0.527486	0.530121	8.15776e-119	1.11684e-117
547	TG(48:2)[NL-14:1]	7.51263	0.610722	0.614211	3.21041e-133	5.5939e-132
548	TG(48:2)[NL-16:1]	8.19031	0.617142	0.620682	6.27042e-155	2.00305e-153
549	TG(48:3)[NL-16:1]	6.77559	0.599007	0.602387	1.0327e-112	1.23708e-111
550	TG(50:0)[NL-18:0]	9.16759	0.698435	0.702932	6.82437e-153	1.96201e-151
551	TG(50:1)[NL-14:0]	4.88603	0.466661	0.468747	1.18526e-95	1.09923e-94
552	TG(50:1)[NL-18:1]	5.50934	0.366894	0.368174	8.14957e-192	1.1715e-189
553	TG(50:2)[NL-18:1]	4.15721	0.334136	0.335212	1.98522e-132	3.35736e-131
554	TG(50:2)[NL-18:2]	4.84491	0.346244	0.347391	9.26365e-167	4.84236e-165
555	TG(50:3)[NL-14:1]	3.66031	0.390011	0.391484	1.01142e-76	6.46185e-76
556	TG(50:3)[NL-16:1]	6.0548	0.452287	0.454224	8.51528e-155	2.57699e-153
557	TG(50:4)[NL-14:0]	3.91882	0.567733	0.570852	1.13764e-42	4.16653e-42
558	TG(51:0)[NL-16:0]	7.20308	0.555151	0.55804	3.45174e-147	7.35093e-146
559	TG(51:2)[NL-15:0]	2.72175	0.369073	0.370403	5.92542e-48	2.39938e-47
560	TG(52:1)[NL-18:0]	8.71232	0.55193	0.554747	1.71927e-216	4.9429e-214
561	TG(52:2)[NL-16:0]	2.61243	0.223271	0.223758	3.46926e-116	4.43294e-115
562	TG(52:3)[NL-16:1]	1.79735	0.30667	0.307596	8.67929e-31	2.5333e-30
563	TG(52:3)[NL-18:2]	2.32043	0.24829	0.248894	2.92543e-75	1.80873e-74
564	TG(54:0)[NL-18:0]	6.19374	0.583041	0.58626	2.02954e-99	1.97794e-98
565	TG(54:1)[NL-18:1]	8.37527	0.591585	0.594832	1.49553e-175	1.07491e-173
566	TG(54:2)[NL-18:0]	5.74751	0.399971	0.40149	9.27078e-177	7.61528e-175
567	TG(54:3)[NL-18:1]	1.02824	0.281127	0.281911	6.61757e-13	1.25997e-12
568	TG(54:4)[NL-18:2]	0.610024	0.318108	0.319117	0.000167827	0.00022706
569	TG(56:6)[NL-20:4]	1.21066	0.271985	0.272718	2.1424e-18	4.68395e-18
570	TG(56:8)[NL-20:4]	3.10634	0.447918	0.449873	8.82844e-43	3.25407e-42
571	TG(58:8)[NL-22:6]	1.7231	0.519329	0.521994	6.32545e-11	1.12257e-10
572	TG(O-50:1)[NL-16:0]	2.46541	0.333993	0.335085	6.07392e-48	2.44231e-47
573	TG(O-52:0)[NL-16:0]	7.2434	0.557645	0.56056	1.51127e-147	3.62075e-146
574	TG(O-52:2)[NL-16:0]	2.24035	0.291404	0.292237	1.0037e-51	4.37216e-51
575	Ubiquinone	1.62833	0.25912	0.259783	4.53091e-35	1.49728e-34
