# Supplementary material for: Metabolic phenotyping of BMI to characterize cardiometabolic risk: evidence from large population-based cohorts
Source: Nat Commun. 2023 Oct 7;14:6280. doi: 10.1038/s41467-023-41963-7 (PMC10560260; doi:10.1038/s41467-023-41963-7)
Supplement: Supplementary file 6 — Supplementary Data 3 [file 41467_2023_41963_MOESM6_ESM.xlsx]

## Sheet: Supplementary Data 3
Supplementary Data 3: Weightings /beta coefficients from the optimum ridge and LASSO models
		Ridge		LASSO
#	Lipid	Coefficient	|Coefficient|	Coefficient	|Coefficient|
1	dhCer(d18:0/16:0)	0.031559	0.031559	0	0
2	dhCer(d18:0/18:0)	0.102206	0.102206	0.0719691	0.0719691
3	dhCer(d18:0/20:0)	-0.0286824	0.0286824	0	0
4	dhCer(d18:0/22:0)	0.140101	0.140101	0.0949084	0.0949084
5	dhCer(d18:0/24:0)	-0.0712938	0.0712938	0	0
6	dhCer(d18:0/24:1)	0.121374	0.121374	0.125481	0.125481
7	Cer(d16:1/16:0)	0.0229234	0.0229234	0	0
8	Cer(d16:1/18:0)	0.192056	0.192056	0.228645	0.228645
9	Cer(d16:1/20:0)	-0.0600362	0.0600362	0	0
10	Cer(d16:1/22:0)	0.172776	0.172776	0.0796848	0.0796848
11	Cer(d16:1/24:0)	0.0459839	0.0459839	0.00677246	0.00677246
12	Cer(d16:1/24:1)	0.0659491	0.0659491	0.0378314	0.0378314
13	Cer(d17:1/16:0)	-0.123799	0.123799	-0.0232072	0.0232072
14	Cer(d17:1/18:0)	-0.014969	0.014969	0	0
15	Cer(d17:1/20:0)	-0.0773562	0.0773562	0	0
16	Cer(d17:1/22:0)	-0.10952	0.10952	0	0
17	Cer(d17:1/24:0)	-0.00388574	0.00388574	0	0
18	Cer(d17:1/24:1)	0.0692134	0.0692134	0.00522878	0.00522878
19	Cer(d18:1/14:0)	0.00709893	0.00709893	0	0
20	Cer(d18:1/16:0)	-0.278614	0.278614	-0.343936	0.343936
21	Cer(d18:1/18:0)	-0.012207	0.012207	0	0
22	Cer(d18:1/20:0)	-0.0516525	0.0516525	0	0
23	Cer(d18:1/22:0)	0.0117431	0.0117431	0	0
24	Cer(d18:1/24:0)	0.0169078	0.0169078	0	0
25	Cer(d18:1/24:1)	-0.00186723	0.00186723	0	0
26	Cer(d18:1/26:0)	-0.0903363	0.0903363	-0.0288308	0.0288308
27	Cer(d18:2/14:0)	0.0927857	0.0927857	0.0144589	0.0144589
28	Cer(d18:2/16:0)	0.0400405	0.0400405	0	0
29	Cer(d18:2/17:0)	-0.00625313	0.00625313	0	0
30	Cer(d18:2/18:0)	-0.0266992	0.0266992	0	0
31	Cer(d18:2/20:0)	-0.0479224	0.0479224	-0.0512404	0.0512404
32	Cer(d18:2/22:0)	-0.0354774	0.0354774	0	0
33	Cer(d18:2/24:0)	-0.0619014	0.0619014	0	0
34	Cer(d18:2/24:1)	0.0502531	0.0502531	0	0
35	Cer(d18:2/26:0)	-0.0810528	0.0810528	-0.139787	0.139787
36	Cer(d19:1/16:0)	-0.0410538	0.0410538	0	0
37	Cer(d19:1/18:0)	0.167273	0.167273	0.131669	0.131669
38	Cer(d19:1/20:0)	0.0145178	0.0145178	0	0
39	Cer(d19:1/22:0)	0.0627762	0.0627762	0.0388166	0.0388166
40	Cer(d19:1/24:0)	-0.0741819	0.0741819	0	0
41	Cer(d19:1/24:1)	0.105786	0.105786	0.0356801	0.0356801
42	Cer(d19:1/26:0)	-0.0646398	0.0646398	-0.002329	0.002329
43	Cer(d20:1/22:0)	0.114912	0.114912	0.0592363	0.0592363
44	Cer(d20:1/24:0)	0.0563669	0.0563669	0.0315177	0.0315177
45	Cer(d20:1/24:1)	0.0232097	0.0232097	0.0192649	0.0192649
46	Cer(d20:1/26:0)	-0.0486796	0.0486796	-0.0357533	0.0357533
47	Hex2Cer(d16:1/16:0)	-0.0982265	0.0982265	0	0
48	Hex2Cer(d16:1/24:1)	0.00809267	0.00809267	0	0
49	Hex2Cer(d18:1/16:0)	0.0950677	0.0950677	0.0303223	0.0303223
50	Hex2Cer(d18:1/18:0)	-0.245282	0.245282	-0.212824	0.212824
51	Hex2Cer(d18:1/20:0)	0.0786982	0.0786982	0.0555477	0.0555477
52	Hex2Cer(d18:1/22:0)	0.0528695	0.0528695	0	0
53	Hex2Cer(d18:1/24:0)	-0.0499893	0.0499893	0	0
54	Hex2Cer(d18:1/24:1)	0.042553	0.042553	0	0
55	Hex2Cer(d18:2/16:0)	-0.0636501	0.0636501	-0.0637901	0.0637901
56	Hex2Cer(d18:2/24:1)	-0.0447506	0.0447506	-0.0391218	0.0391218
57	Hex3Cer(d18:1/16:0)	0.125825	0.125825	0	0
58	Hex3Cer(d18:1/18:0)	0.0327525	0.0327525	0	0
59	Hex3Cer(d18:1/20:0)	0.051344	0.051344	0.0162185	0.0162185
60	Hex3Cer(d18:1/22:0)	-0.0120515	0.0120515	0	0
61	Hex3Cer(d18:1/24:0)	-0.0662625	0.0662625	0	0
62	Hex3Cer(d18:1/24:1)	-0.0660903	0.0660903	0	0
63	HexCer(d16:1/18:0)	0.00314921	0.00314921	0	0
64	HexCer(d16:1/20:0)	0.00126877	0.00126877	0	0
65	HexCer(d16:1/22:0)	-0.0314407	0.0314407	0	0
66	HexCer(d16:1/24:0)	0.00784363	0.00784363	0	0
67	HexCer(d18:1/16:0)	0.197209	0.197209	0.220483	0.220483
68	HexCer(d18:1/18:0)	-0.0474651	0.0474651	0	0
69	HexCer(d18:1/20:0)	-0.0994744	0.0994744	-0.0205303	0.0205303
70	HexCer(d18:1/22:0)	-0.0212805	0.0212805	0	0
71	HexCer(d18:1/24:0)	-0.00698364	0.00698364	0	0
72	HexCer(d18:1/24:1)	0.0726605	0.0726605	0	0
73	HexCer(d18:2/18:0)	-0.0243862	0.0243862	0	0
74	HexCer(d18:2/20:0)	-0.0554359	0.0554359	-0.103708	0.103708
75	HexCer(d18:2/22:0)	-0.0372783	0.0372783	0	0
76	HexCer(d18:2/24:0)	-0.180132	0.180132	-0.320413	0.320413
77	GM3(d18:1/16:0)	-0.0662286	0.0662286	-0.0497064	0.0497064
78	GM3(d18:1/18:0)	-0.062386	0.062386	-0.0283114	0.0283114
79	GM3(d18:1/20:0)	-0.0629266	0.0629266	-0.0521405	0.0521405
80	GM3(d18:1/22:0)	-0.023419	0.023419	0	0
81	GM3(d18:1/24:0)	-0.0844472	0.0844472	-0.0887819	0.0887819
82	GM3(d18:1/24:1)	-0.297634	0.297634	-0.337042	0.337042
83	GM3(d18:2/24:1)	-0.0192098	0.0192098	-0.018258	0.018258
84	GM1(d18:1/16:0)	0.117082	0.117082	0.0615763	0.0615763
85	Sulfatide(d18:1:/16:0(OH))	-0.0445752	0.0445752	0	0
86	Sulfatide(d18:1:/16:0)	0.0672507	0.0672507	0	0
87	Sulfatide(d18:1:/24:0(OH))	0.0251425	0.0251425	0.00124956	0.00124956
88	Sulfatide(d18:1:/24:0)	-0.00444278	0.00444278	0	0
89	Sulfatide(d18:1:/24:1(OH))	0.0741215	0.0741215	0.00232686	0.00232686
90	Sulfatide(d18:1:/24:1)	-0.231679	0.231679	-0.194503	0.194503
91	SM(34:3)	0.722626	0.722626	0.616019	0.616019
92	SM(35:2)(b)	-0.152473	0.152473	0	0
93	SM(37:2)	-0.051178	0.051178	0	0
94	SM(41:0)	0.0407521	0.0407521	0	0
95	SM(41:1)(a)	0.141828	0.141828	0.23372	0.23372
96	SM(43:1)	-0.00262969	0.00262969	0	0
97	SM(43:2)(b)	-0.0223886	0.0223886	0	0
98	SM(43:2)(c)	-0.196796	0.196796	-0.159478	0.159478
99	SM(d16:1/19:0)	-0.292601	0.292601	-0.00431493	0.00431493
100	SM(d16:1/23:0)/SM(d17:1/22:0)	-0.0268662	0.0268662	0	0
101	SM(d16:1/24:1)	-0.0160176	0.0160176	0	0
102	SM(d17:1/14:0)	-0.15682	0.15682	-0.993085	0.993085
103	SM(d17:1/16:0)	-0.141002	0.141002	0	0
104	SM(d17:1/24:1)	-0.1337	0.1337	0	0
105	SM(d18:0/14:0)	-0.49099	0.49099	-0.859778	0.859778
106	SM(d18:0/16:0)	0.124313	0.124313	0.0753727	0.0753727
107	SM(d18:0/22:0)	0.396736	0.396736	0.662314	0.662314
108	SM(d18:1/14:0)/SM(d16:1/16:0)	0.0154035	0.0154035	0	0
109	SM(d18:1/16:0)	-0.35006	0.35006	-0.267274	0.267274
110	SM(d18:1/17:0)/SM(d17:1/18:0)	0.0636988	0.0636988	0.000981006	0.000981006
111	SM(d18:1/18:0)/SM(d16:1/20:0)	0.0431931	0.0431931	0	0
112	SM(d18:1/20:0)/SM(d16:1/22:0)	-0.050426	0.050426	0	0
113	SM(d18:1/22:0)/SM(d16:1/24:0)	0.167229	0.167229	0.0586484	0.0586484
114	SM(d18:1/23:0)/SM(d17:1/24:0)	-0.0132512	0.0132512	0	0
115	SM(d18:1/24:0)	-0.0288557	0.0288557	0	0
116	SM(d18:1/24:1)	-0.203307	0.203307	0	0
117	SM(d18:2/14:0)	1.67707	1.67707	3.17222	3.17222
118	SM(d18:2/16:0)	0.839333	0.839333	0.678898	0.678898
119	SM(d18:2/17:0)	0.380151	0.380151	0.171959	0.171959
120	SM(d18:2/18:0)	0.221086	0.221086	0	0
121	SM(d18:2/18:1)	-0.126273	0.126273	0	0
122	SM(d18:2/20:0)	0.0578132	0.0578132	0	0
123	SM(d18:2/22:0)	0.0772934	0.0772934	0	0
124	SM(d18:2/23:0)	-0.321428	0.321428	-0.60802	0.60802
125	SM(d18:2/24:0)	-0.284066	0.284066	-0.368594	0.368594
126	SM(d19:1/24:1)	0.136268	0.136268	0	0
127	PC(14:0_16:0)	-0.204776	0.204776	-0.0601622	0.0601622
128	PC(14:0_20:4)	-0.000727639	0.000727639	0	0
129	PC(14:0_22:6)	-0.130149	0.130149	0	0
130	PC(15:0_20:3)	0.0459476	0.0459476	0	0
131	PC(15:0_20:4)	0.0141183	0.0141183	0	0
132	PC(15:0_22:6)	-0.0792778	0.0792778	0	0
133	PC(15-MHDA_18:1)	-0.195979	0.195979	-0.166257	0.166257
134	PC(15-MHDA_18:2)	-0.0170429	0.0170429	0	0
135	PC(15-MHDA_20:4)	-0.0235794	0.0235794	0	0
136	PC(15-MHDA_22:6)	-0.0333556	0.0333556	0	0
137	PC(16:0_16:0)	0.0927012	0.0927012	0	0
138	PC(16:0_18:0)	0.128897	0.128897	0.0833043	0.0833043
139	PC(16:0_18:1)	-0.100794	0.100794	0	0
140	PC(16:0_18:2)	-0.135104	0.135104	-0.10216	0.10216
141	PC(16:0_18:3)(a)	-0.0948127	0.0948127	-0.0922957	0.0922957
142	PC(16:0_18:3)(b)	0.0111368	0.0111368	0	0
143	PC(16:0_20:3)(a)	0.0132193	0.0132193	0	0
144	PC(16:0_20:3)(b)	-0.0308434	0.0308434	0	0
145	PC(16:0_20:4)	0.14864	0.14864	0	0
146	PC(16:0_20:5)	0.0567738	0.0567738	0	0
147	PC(16:0_22:6)	-0.126533	0.126533	0	0
148	PC(16:1_18:2)	-0.0158789	0.0158789	0	0
149	PC(16:1_20:4)	-0.108577	0.108577	0	0
150	PC(16:1_22:6)	-0.14977	0.14977	-0.0906248	0.0906248
151	PC(17:0_18:1)	-0.131198	0.131198	0	0
152	PC(17:0_18:2)	-0.166637	0.166637	-0.130761	0.130761
153	PC(17:0_20:4)	-0.0125973	0.0125973	0	0
154	PC(17:0_22:6)	0.0276904	0.0276904	0	0
155	PC(17:1_18:2)	0.112962	0.112962	0	0
156	PC(18:0_18:1)	0.0516421	0.0516421	0	0
157	PC(18:0_18:2)	0.214039	0.214039	0.203525	0.203525
158	PC(18:0_20:3)	0.298704	0.298704	0.361214	0.361214
159	PC(18:0_20:4)	0.0384413	0.0384413	0	0
160	PC(18:0_22:4)	0.149288	0.149288	0.124258	0.124258
161	PC(18:0_22:5)(n3)	-0.104722	0.104722	0	0
162	PC(18:0_22:5)(n6)	-0.0387689	0.0387689	0	0
163	PC(18:0_22:6)	0.0529216	0.0529216	0.0285905	0.0285905
164	PC(18:1_18:1)	-0.0421686	0.0421686	0	0
165	PC(18:1_18:2)	0.0319705	0.0319705	0	0
166	PC(18:1_20:3)	-0.0583359	0.0583359	0	0
167	PC(18:1_22:6)(a)	-0.0971563	0.0971563	-0.00343509	0.00343509
168	PC(18:1_22:6)(b)	-0.0494193	0.0494193	0	0
169	PC(18:2_18:2)	-0.116252	0.116252	-0.168381	0.168381
170	PC(18:2_20:5)	-0.0886476	0.0886476	0	0
171	PC(20:0_20:4)	-0.0813393	0.0813393	-0.0320408	0.0320408
172	PC(28:0)	-0.0871436	0.0871436	-0.117141	0.117141
173	PC(31:0)(a)	0.063209	0.063209	0	0
174	PC(31:0)(b)	0.0332147	0.0332147	0	0
175	PC(32:1)	0.0525707	0.0525707	0	0
176	PC(32:2)	0.109689	0.109689	0	0
177	PC(33:0)(a)	0.118152	0.118152	0.00245925	0.00245925
178	PC(33:0)(b)	0.0652349	0.0652349	0.0165558	0.0165558
179	PC(33:1)	-0.0804992	0.0804992	0	0
180	PC(33:2)	-0.00378621	0.00378621	0	0
181	PC(34:5)	0.117394	0.117394	0	0
182	PC(35:5)	0.125689	0.125689	0.142394	0.142394
183	PC(36:6)(a)	0.0835697	0.0835697	0	0
184	PC(38:2)	0.182505	0.182505	0.0526164	0.0526164
185	PC(38:4)(b)	0.0968144	0.0968144	0	0
186	PC(38:5)(a)	-0.218363	0.218363	-0.106365	0.106365
187	PC(38:5)(b)	0.0448148	0.0448148	0	0
188	PC(38:6)(a)	-0.0602317	0.0602317	0	0
189	PC(38:7)(c)	-0.357633	0.357633	-0.503587	0.503587
190	PC(39:5)(a)	-0.208215	0.208215	-0.329808	0.329808
191	PC(39:5)(b)	0.0748759	0.0748759	0	0
192	PC(40:7)(a)	-0.0970964	0.0970964	-0.0327892	0.0327892
193	PC(40:8)	-0.0734539	0.0734539	-0.00285929	0.00285929
194	PC(O-16:0/16:0)	0.178996	0.178996	0.196204	0.196204
195	PC(O-16:0/20:3)	0.136671	0.136671	0	0
196	PC(O-16:0/20:4)	-0.0168439	0.0168439	0	0
197	PC(O-16:0/22:6)	0.136151	0.136151	0	0
198	PC(O-18:0/18:1)	-0.0243043	0.0243043	0	0
199	PC(O-18:0/18:2)	0.0258198	0.0258198	0	0
200	PC(O-18:0/20:4)	0.000277135	0.000277135	0	0
201	PC(O-18:0/22:6)	0.0352621	0.0352621	0	0
202	PC(O-18:1/18:1)	-0.0423826	0.0423826	0	0
203	PC(O-18:1/18:2)	0.0441483	0.0441483	0	0
204	PC(O-32:1)	-0.0807785	0.0807785	0	0
205	PC(O-32:2)	0.0769174	0.0769174	0.0413504	0.0413504
206	PC(O-34:1)	-0.388963	0.388963	-0.348385	0.348385
207	PC(O-34:2)	-0.0156196	0.0156196	0.0123677	0.0123677
208	PC(O-34:4)	-0.0186455	0.0186455	0	0
209	PC(O-36:0)	0.290909	0.290909	0.272572	0.272572
210	PC(O-36:5)	0.0413262	0.0413262	0.0145888	0.0145888
211	PC(O-38:5)	-0.0253482	0.0253482	0	0
212	PC(O-40:5)	0.056565	0.056565	0	0
213	PC(O-40:7)(a)	0.1008	0.1008	0	0
214	PC(O-40:7)(b)	0.0783927	0.0783927	0.049083	0.049083
215	PC(P-15:0/20:4)(a)	-0.00401803	0.00401803	0	0
216	PC(P-15:0/20:4)(b)	0.0284313	0.0284313	0	0
217	PC(P-16:0/14:0)	0.481633	0.481633	0.427925	0.427925
218	PC(P-16:0/16:0)	-0.0130611	0.0130611	0	0
219	PC(P-16:0/16:1)	0.103848	0.103848	0	0
220	PC(P-16:0/18:0)	-0.060455	0.060455	0	0
221	PC(P-16:0/18:1)	-0.24247	0.24247	-0.139196	0.139196
222	PC(P-16:0/18:2)	0.00937043	0.00937043	0	0
223	PC(P-16:0/18:3)	-0.0283657	0.0283657	0	0
224	PC(P-16:0/20:4)	-0.0526847	0.0526847	0	0
225	PC(P-16:0/20:5)	-0.0212627	0.0212627	0	0
226	PC(P-16:0/22:6)	-0.0484229	0.0484229	0	0
227	PC(P-17:0/20:4)(a)	-0.115764	0.115764	0	0
228	PC(P-17:0/20:4)(b)	-0.00636368	0.00636368	0	0
229	PC(P-18:0/18:2)	-0.251823	0.251823	-0.318393	0.318393
230	PC(P-18:0/20:4)	-0.0628145	0.0628145	-0.032133	0.032133
231	PC(P-18:0/22:5)	-0.174383	0.174383	0	0
232	PC(P-18:0/22:6)	-0.0641388	0.0641388	0	0
233	PC(P-18:1/18:1)	-0.0177704	0.0177704	0	0
234	PC(P-18:1/22:6)	0.147724	0.147724	0.00258813	0.00258813
235	PC(P-20:0/20:4)	-0.0352664	0.0352664	-0.0175266	0.0175266
236	PC(P-36:3)	-0.0232529	0.0232529	0	0
237	PC(P-38:5)(a)	0.254175	0.254175	0.15693	0.15693
238	PC(P-38:5)(b)	0.00617731	0.00617731	0	0
239	LPC(14:0)[sn1]	0.0160175	0.0160175	0	0
240	LPC(14:0)[sn2]	0.00987691	0.00987691	0	0
241	LPC(15:0)[sn1]	-0.00925025	0.00925025	-0.0889561	0.0889561
242	LPC(15:0)[sn2]	-0.0199942	0.0199942	0	0
243	LPC(15-MHDA)[sn1]/LPC(17:0)[sn2]	-0.0732577	0.0732577	0	0
244	LPC(15-MHDA)[sn1][104_sn1]	-0.0125738	0.0125738	0	0
245	LPC(15-MHDA)[sn2]	-0.0678508	0.0678508	0	0
246	LPC(16:0)[sn1]	-0.0573479	0.0573479	0	0
247	LPC(16:0)[sn2]	-0.0739673	0.0739673	0	0
248	LPC(16:1)[sn1]	0.174346	0.174346	0.0700362	0.0700362
249	LPC(16:1)[sn2]	0.143887	0.143887	0	0
250	LPC(17:0)[sn1]	-0.18902	0.18902	0	0
251	LPC(17:1)(a)[sn1][104_sn1]	0.0309845	0.0309845	0	0
252	LPC(17:1)[sn1](a)/LPC(17:1)[sn2](b)	0.0888465	0.0888465	0	0
253	LPC(17:1)[sn1](b)	-0.00441252	0.00441252	0	0
254	LPC(17:1)[sn2](a)	0.0107435	0.0107435	0	0
255	LPC(18:0)[sn1]	-0.000595361	0.000595361	0	0
256	LPC(18:0)[sn2]	0.0395857	0.0395857	0	0
257	LPC(18:1)[sn1]	-0.0192639	0.0192639	0	0
258	LPC(18:1)[sn2]	-0.170797	0.170797	-0.0266707	0.0266707
259	LPC(18:2)[sn1]	-0.0475741	0.0475741	-0.0490939	0.0490939
260	LPC(18:2)[sn2]	-0.0926827	0.0926827	-0.0433087	0.0433087
261	LPC(18:3)[sn1](a)/LPC(18:3)[sn2](b)	0.0314641	0.0314641	0	0
262	LPC(18:3)[sn1](b)	0.054071	0.054071	0	0
263	LPC(18:3)[sn2](a)	-0.0401219	0.0401219	0	0
264	LPC(19:0)(a)[sn1][104_sn1]	0.11833	0.11833	0.0213846	0.0213846
265	LPC(19:0)[sn1](a)/LPC(19:0)[sn2](b)	0.00339421	0.00339421	0	0
266	LPC(19:0)[sn1](b)	-0.101111	0.101111	0	0
267	LPC(19:0)[sn2](a)	0.00678782	0.00678782	0	0
268	LPC(20:0)[sn1]	-0.0662351	0.0662351	-0.080857	0.080857
269	LPC(20:0)[sn2]	-0.116401	0.116401	-0.000225081	0.000225081
270	LPC(20:1)[sn1]	0.0178569	0.0178569	0	0
271	LPC(20:1)[sn2]	0.0620349	0.0620349	0	0
272	LPC(20:2)[sn1]	-0.0382495	0.0382495	0	0
273	LPC(20:2)[sn2]	0.0144582	0.0144582	0	0
274	LPC(20:3)[sn1]	0.0500004	0.0500004	0	0
275	LPC(20:3)[sn2]	-0.0237881	0.0237881	0	0
276	LPC(20:4)[sn1]	-0.0833235	0.0833235	0	0
277	LPC(20:4)[sn2]	0.0452196	0.0452196	0	0
278	LPC(20:5)[sn1]	0.0410117	0.0410117	0.00132547	0.00132547
279	LPC(20:5)[sn2]	0.0108058	0.0108058	0	0
280	LPC(22:0)[sn1]	0.0731476	0.0731476	0	0
281	LPC(22:0)[sn2]	0.0468016	0.0468016	0	0
282	LPC(22:1)[sn1]	0.0944151	0.0944151	0.0630826	0.0630826
283	LPC(22:1)[sn2]	-0.061861	0.061861	0	0
284	LPC(22:4)[sn1]	0.0879083	0.0879083	0	0
285	LPC(22:4)[sn2]	0.0290865	0.0290865	0	0
286	LPC(22:5)[sn1](n3)/LPC(22:5)[sn2](n6)	-0.165276	0.165276	-0.0588763	0.0588763
287	LPC(22:5)[sn1](n6)	-0.185869	0.185869	-0.13097	0.13097
288	LPC(22:5)[sn2](n3)	-0.0627336	0.0627336	0	0
289	LPC(22:6)[sn1]	0.129105	0.129105	0	0
290	LPC(22:6)[sn2]	0.0737639	0.0737639	0	0
291	LPC(24:0)[sn1]	-0.0176042	0.0176042	0	0
292	LPC(24:0)[sn2]	-0.0434143	0.0434143	0	0
293	LPC(26:0)[sn1]	-0.231137	0.231137	-0.228861	0.228861
294	LPC(26:0)[sn2]	-0.0632936	0.0632936	-0.0287551	0.0287551
295	LPC(O-16:0)	-0.0302367	0.0302367	0	0
296	LPC(O-18:0)	0.0103173	0.0103173	0	0
297	LPC(O-18:1)	0.0142995	0.0142995	0	0
298	LPC(O-20:0)	-0.0881901	0.0881901	-0.00947052	0.00947052
299	LPC(O-20:1)	-0.0317492	0.0317492	0	0
300	LPC(O-22:0)	-0.0149508	0.0149508	0	0
301	LPC(O-22:1)	-0.055755	0.055755	0	0
302	LPC(O-24:0)	0.0773232	0.0773232	0	0
303	LPC(O-24:1)	0.0781907	0.0781907	0	0
304	LPC(O-24:2)	-0.268031	0.268031	-0.241102	0.241102
305	LPC(P-16:0)	0.379584	0.379584	0.111488	0.111488
306	LPC(P-18:0)	0.0466114	0.0466114	0	0
307	LPC(P-18:1)	0.20247	0.20247	0.166217	0.166217
308	LPC(P-20:0)	0.000945708	0.000945708	0	0
309	PE(15-MHDA_18:1)	0.0454563	0.0454563	0	0
310	PE(15-MHDA_18:2)	-0.0382088	0.0382088	-0.0095992	0.0095992
311	PE(15-MHDA_20:4)	-0.0395276	0.0395276	-0.00289789	0.00289789
312	PE(15-MHDA_22:6)	-0.010493	0.010493	0	0
313	PE(16:0_16:0)	0.0388525	0.0388525	0	0
314	PE(16:0_16:1)	0.0428074	0.0428074	0	0
315	PE(16:0_18:1)	0.118075	0.118075	0	0
316	PE(16:0_18:2)	-0.0272439	0.0272439	0	0
317	PE(16:0_18:3)(a)	-0.161704	0.161704	-0.122723	0.122723
318	PE(16:0_18:3)(b)	-0.0695136	0.0695136	0	0
319	PE(16:0_20:3)	0.0494831	0.0494831	0	0
320	PE(16:0_20:4)	0.00678117	0.00678117	0	0
321	PE(16:0_20:5)	0.132483	0.132483	0	0
322	PE(16:0_22:6)	-0.164617	0.164617	0	0
323	PE(16:1_18:2)	0.0082773	0.0082773	0	0
324	PE(16:1_20:4)	-0.111193	0.111193	0	0
325	PE(17:0_18:1)	0.0436829	0.0436829	0	0
326	PE(17:0_18:2)	-0.0819675	0.0819675	0	0
327	PE(17:0_20:4)	-0.0531398	0.0531398	0	0
328	PE(17:0_22:6)	0.0382504	0.0382504	0	0
329	PE(18:0_18:1)	0.205756	0.205756	0.245322	0.245322
330	PE(18:0_18:2)	-0.0391453	0.0391453	0	0
331	PE(18:0_20:3)(a)	-0.0137972	0.0137972	0	0
332	PE(18:0_20:3)(b)	0.00574179	0.00574179	0	0
333	PE(18:0_20:4)	0.0807097	0.0807097	0	0
334	PE(18:0_22:4)	0.107467	0.107467	0	0
335	PE(18:0_22:5)(n3)	-0.0400781	0.0400781	0	0
336	PE(18:0_22:5)(n6)	-0.03947	0.03947	0	0
337	PE(18:0_22:6)	0.0278286	0.0278286	0	0
338	PE(18:1_18:1)	-0.0855417	0.0855417	0	0
339	PE(18:1_18:2)	-0.0523038	0.0523038	0	0
340	PE(18:1_22:6)(a)	-0.105616	0.105616	-0.222984	0.222984
341	PE(18:1_22:6)(b)	0.0454362	0.0454362	0	0
342	PE(36:0)	0.0365022	0.0365022	0.00784706	0.00784706
343	PE(38:5)(a)	0.0537677	0.0537677	0	0
344	PE(38:5)(b)	-0.0435045	0.0435045	0	0
345	PE(O-16:0/18:2)	0.00371003	0.00371003	0	0
346	PE(O-16:0/20:3)	-0.0398607	0.0398607	0	0
347	PE(O-16:0/20:4)	-0.153171	0.153171	-0.0114102	0.0114102
348	PE(O-16:0/22:4)	-0.104921	0.104921	-0.0519221	0.0519221
349	PE(O-16:0/22:6)	-0.181466	0.181466	-0.0482792	0.0482792
350	PE(O-18:0/20:4)	0.102718	0.102718	0	0
351	PE(O-18:0/22:6)	0.0493435	0.0493435	0	0
352	PE(O-18:1/18:2)	0.0160734	0.0160734	0	0
353	PE(O-18:1/22:6)	-0.05897	0.05897	0	0
354	PE(O-34:1)	0.0767375	0.0767375	0	0
355	PE(O-36:5)	0.0518321	0.0518321	0	0
356	PE(O-38:5)(a)	-0.004321	0.004321	0	0
357	PE(O-38:5)(b)	-0.0569602	0.0569602	0	0
358	PE(P-15:0/20:4)	0.00691418	0.00691418	0.0462908	0.0462908
359	PE(P-15:0/22:6)(a)	0.0188961	0.0188961	0	0
360	PE(P-15:0/22:6)(b)	0.0560494	0.0560494	0.00122639	0.00122639
361	PE(P-16:0/18:1)	0.191571	0.191571	0.253468	0.253468
362	PE(P-16:0/18:2)	0.111279	0.111279	0	0
363	PE(P-16:0/18:3)	0.00648434	0.00648434	0	0
364	PE(P-16:0/20:3)(a)	0.175907	0.175907	0.0524916	0.0524916
365	PE(P-16:0/20:3)(b)	0.0365062	0.0365062	0	0
366	PE(P-16:0/20:4)	-0.000728723	0.000728723	0	0
367	PE(P-16:0/20:5)	0.00512251	0.00512251	0	0
368	PE(P-16:0/22:4)	-0.196965	0.196965	-0.112406	0.112406
369	PE(P-16:0/22:5)(n3)	-0.148868	0.148868	0	0
370	PE(P-16:0/22:5)(n6)	-0.090224	0.090224	-0.0667057	0.0667057
371	PE(P-16:0/22:6)	-0.0760864	0.0760864	0	0
372	PE(P-17:0/20:4)(a)	0.122101	0.122101	0.00893127	0.00893127
373	PE(P-17:0/20:4)(b)	0.0666953	0.0666953	0	0
374	PE(P-17:0/22:6)(a)	0.00987898	0.00987898	0	0
375	PE(P-17:0/22:6)(b)	0.00879163	0.00879163	0	0
376	PE(P-18:0/18:1)	0.276233	0.276233	0.156777	0.156777
377	PE(P-18:0/18:2)	-0.0505652	0.0505652	0	0
378	PE(P-18:0/18:3)	-0.0447173	0.0447173	0	0
379	PE(P-18:0/20:3)(a)	-0.116881	0.116881	0	0
380	PE(P-18:0/20:3)(b)	0.129868	0.129868	0	0
381	PE(P-18:0/20:4)	0.0251347	0.0251347	0	0
382	PE(P-18:0/20:5)	-0.07231	0.07231	0	0
383	PE(P-18:0/22:4)	-0.218718	0.218718	-0.179708	0.179708
384	PE(P-18:0/22:5)(n3)	-0.0831159	0.0831159	0	0
385	PE(P-18:0/22:5)(n6)	-0.0683378	0.0683378	-0.0866234	0.0866234
386	PE(P-18:0/22:6)	-0.0591112	0.0591112	0	0
387	PE(P-18:1/18:1)	0.0451114	0.0451114	0	0
388	PE(P-18:1/18:1)(a)	0.0526579	0.0526579	0	0
389	PE(P-18:1/18:1)(b)	-0.0310287	0.0310287	0	0
390	PE(P-18:1/18:2)(a)	0.0242648	0.0242648	0	0
391	PE(P-18:1/18:2)(b)	-0.0999034	0.0999034	0	0
392	PE(P-18:1/18:3)	0.0136274	0.0136274	0	0
393	PE(P-18:1/20:3)(a)	-0.114756	0.114756	0	0
394	PE(P-18:1/20:3)(b)	0.0323166	0.0323166	0	0
395	PE(P-18:1/20:4)(a)	-0.00616914	0.00616914	0	0
396	PE(P-18:1/20:4)(b)	-0.0471053	0.0471053	0	0
397	PE(P-18:1/20:5)(a)	0.07713	0.07713	0.0845038	0.0845038
398	PE(P-18:1/20:5)(b)	-0.0953501	0.0953501	0	0
399	PE(P-18:1/22:4)	-0.014887	0.014887	0	0
400	PE(P-18:1/22:5)(a)	0.133061	0.133061	0	0
401	PE(P-18:1/22:5)(b)	-0.0163548	0.0163548	0	0
402	PE(P-18:1/22:6)(a)	0.0586484	0.0586484	0	0
403	PE(P-18:1/22:6)(b)	0.0269816	0.0269816	0	0
404	PE(P-19:0/20:4)(a)	-0.00466742	0.00466742	0	0
405	PE(P-19:0/20:4)(b)	0.0417698	0.0417698	0	0
406	PE(P-20:0/18:1)	0.0837382	0.0837382	0	0
407	PE(P-20:0/18:2)	-0.279621	0.279621	-0.284272	0.284272
408	PE(P-20:0/20:4)	-0.0638438	0.0638438	-0.0178402	0.0178402
409	PE(P-20:0/22:6)	-0.0103648	0.0103648	0	0
410	PE(P-20:1/20:4)	-0.0108874	0.0108874	0	0
411	PE(P-20:1/22:6)	-0.0155936	0.0155936	0	0
412	LPE(16:0)[sn1]	-0.0375679	0.0375679	0	0
413	LPE(16:0)[sn2]	-0.111457	0.111457	0	0
414	LPE(17:0)[sn1]	0.091097	0.091097	0	0
415	LPE(17:0)[sn2]	-0.0372477	0.0372477	0	0
416	LPE(18:0)[sn1]	0.0244803	0.0244803	0	0
417	LPE(18:0)[sn2]	0.0854474	0.0854474	0	0
418	LPE(18:1)[sn1]	0.0695379	0.0695379	0	0
419	LPE(18:1)[sn2]	0.0841865	0.0841865	0	0
420	LPE(18:2)[sn1]	-0.102464	0.102464	0	0
421	LPE(18:2)[sn2]	-0.00312457	0.00312457	0	0
422	LPE(20:4)[sn1]	-0.0343344	0.0343344	0	0
423	LPE(20:4)[sn2]	0.0363006	0.0363006	0	0
424	LPE(22:6)[sn1]	0.0139753	0.0139753	0	0
425	LPE(22:6)[sn2]	-0.0307354	0.0307354	0	0
426	LPE(P-16:0)	-0.0557981	0.0557981	0	0
427	LPE(P-18:0)	-0.14573	0.14573	-0.0433288	0.0433288
428	LPE(P-18:1)	0.12984	0.12984	0.0708415	0.0708415
429	LPE(P-20:0)	-0.0246305	0.0246305	0	0
430	PI(15-MHDA_18:1)/PI(17:0_18:1)	-0.00399009	0.00399009	0.00702871	0.00702871
431	PI(15-MHDA_18:2)/PI(17:0_18:2)	-0.0858494	0.0858494	0	0
432	PI(15-MHDA_20:4)/PI(17:0_20:4)	0.0854442	0.0854442	0.0222341	0.0222341
433	PI(16:0/16:0)	-0.141667	0.141667	-0.084906	0.084906
434	PI(16:0_16:1)	0.128698	0.128698	0.144141	0.144141
435	PI(16:0_20:3)(a)	-0.0297975	0.0297975	0	0
436	PI(16:0_20:3)(b)	-0.201843	0.201843	-0.106123	0.106123
437	PI(16:0_20:4)	0.13945	0.13945	0	0
438	PI(18:0_18:1)	0.172065	0.172065	0.101084	0.101084
439	PI(18:0_20:2)	-0.0364528	0.0364528	0	0
440	PI(18:0_20:3)(a)	-0.00715612	0.00715612	0	0
441	PI(18:0_20:3)(b)	-0.108867	0.108867	-0.112458	0.112458
442	PI(18:0_20:4)	0.0136156	0.0136156	0	0
443	PI(18:0_22:4)	0.0375433	0.0375433	0	0
444	PI(18:0_22:5)(n3)	0.213603	0.213603	0.113145	0.113145
445	PI(18:0_22:5)(n6)	-0.0709414	0.0709414	-0.0345782	0.0345782
446	PI(18:0_22:6)	-0.113884	0.113884	0	0
447	PI(18:1_18:2)	0.0861678	0.0861678	0	0
448	PI(20:0_20:4)	0.0256699	0.0256699	0	0
449	PI(34:0)	0.00199168	0.00199168	0	0
450	PI(34:1)	0.101873	0.101873	0	0
451	PI(36:2)	0.0851694	0.0851694	0	0
452	PI(37:6)	-0.173578	0.173578	-0.156792	0.156792
453	PI(38:5)(a)	-0.0215277	0.0215277	0	0
454	PI(38:5)(b)	0.0295947	0.0295947	0.0451694	0.0451694
455	PI(38:6)	-0.221522	0.221522	-0.210518	0.210518
456	PI(39:6)	-0.0319445	0.0319445	0	0
457	LPI(18:0)[sn1]	0.0405856	0.0405856	0	0
458	LPI(18:0)[sn2]	-0.0352296	0.0352296	0	0
459	LPI(18:1)[sn1]	-0.0793024	0.0793024	-0.0187348	0.0187348
460	LPI(18:1)[sn2]	0.0213235	0.0213235	0.00569559	0.00569559
461	LPI(18:2)[sn1]	-0.0724969	0.0724969	0	0
462	LPI(18:2)[sn2]	0.0481508	0.0481508	0	0
463	LPI(20:4)[sn1]	-0.0417602	0.0417602	0	0
464	LPI(20:4)[sn2]	0.0849772	0.0849772	0.0218908	0.0218908
465	PS(36:1)	0.180757	0.180757	0.101669	0.101669
466	PS(36:2)	-0.00557571	0.00557571	0	0
467	PS(38:3)	0.00888486	0.00888486	0	0
468	PS(38:4)	-0.0976832	0.0976832	-0.00132709	0.00132709
469	PS(38:5)	3.65471e-05	3.65471e-05	0	0
470	PS(40:5)	-0.0020096	0.0020096	0	0
471	PS(40:6)	0.0366639	0.0366639	0	0
472	PG(34:1)	-0.0671776	0.0671776	0	0
473	PG(34:2)	0.0111539	0.0111539	0	0
474	PG(36:1)	-0.0150617	0.0150617	0	0
475	PG(36:2)	0.00520503	0.00520503	0	0
476	CE(14:0)	-0.245827	0.245827	-0.242943	0.242943
477	CE(15:0)	-0.058304	0.058304	0	0
478	CE(16:0)	0.0349478	0.0349478	0	0
479	CE(16:1)	-0.0816471	0.0816471	0	0
480	CE(16:2)	-0.0272007	0.0272007	0	0
481	CE(17:0)	0.037498	0.037498	0	0
482	CE(17:1)	0.155244	0.155244	0.0264704	0.0264704
483	CE(18:0)	0.112923	0.112923	0.0623785	0.0623785
484	CE(18:1)	-0.0733819	0.0733819	0	0
485	CE(18:2)	0.0244477	0.0244477	0	0
486	CE(18:3)	-0.0130154	0.0130154	0	0
487	CE(20:0)	-0.0577264	0.0577264	-0.00621318	0.00621318
488	CE(20:1)	-0.0189342	0.0189342	0	0
489	CE(20:2)	-0.0649773	0.0649773	0	0
490	CE(20:3)	0.32684	0.32684	0.183562	0.183562
491	CE(20:4)	-0.162589	0.162589	-0.0132024	0.0132024
492	CE(20:5)	0.0575309	0.0575309	0.0224785	0.0224785
493	CE(22:0)	0.0371366	0.0371366	0	0
494	CE(22:1)	-0.0129157	0.0129157	0	0
495	CE(22:4)	0.0616954	0.0616954	0	0
496	CE(22:5)(n3)	-0.016243	0.016243	0	0
497	CE(22:5)(n6)	-0.0746776	0.0746776	-0.0703605	0.0703605
498	CE(22:6)	0.0121598	0.0121598	0	0
499	CE(24:0)	0.065483	0.065483	0	0
500	CE(24:1)	0.0619131	0.0619131	0.00453352	0.00453352
501	CE(24:4)	7.9679e-05	7.9679e-05	0	0
502	CE(24:5)	-0.0200345	0.0200345	0	0
503	CE(24:6)	-0.024416	0.024416	0	0
504	COH	0.00956957	0.00956957	0	0
505	DE(16:0)	-0.0322203	0.0322203	-0.0103455	0.0103455
506	DE(18:1)	0.0923763	0.0923763	0	0
507	DE(18:2)	-0.0808299	0.0808299	0	0
508	DE(20:4)	0.060158	0.060158	0	0
509	DE(20:5)	0.112746	0.112746	0.0622065	0.0622065
510	DE(22:6)	-0.0826534	0.0826534	0	0
511	Acylcarnitine(12:0)	-0.151195	0.151195	-0.100924	0.100924
512	Acylcarnitine(13:0)	0.0281116	0.0281116	0.00542569	0.00542569
513	Acylcarnitine(14:0)	-0.04724	0.04724	0	0
514	Acylcarnitine(14:1)	-0.0341025	0.0341025	0	0
515	Acylcarnitine(14:2)	-0.134505	0.134505	-0.0927896	0.0927896
516	Acylcarnitine(15:0)(a)	-0.0914647	0.0914647	0	0
517	Acylcarnitine(15:0)(b)	-0.134548	0.134548	0	0
518	Acylcarnitine(16:0)	0.0544251	0.0544251	0	0
519	Acylcarnitine(16:1)	0.201593	0.201593	0.00658395	0.00658395
520	Acylcarnitine(17:0)(a)	0.12501	0.12501	0.0229412	0.0229412
521	Acylcarnitine(17:0)(b)	0.0425643	0.0425643	0	0
522	Acylcarnitine(18:0)	-0.255761	0.255761	-0.259069	0.259069
523	Acylcarnitine(18:1)	0.270948	0.270948	0.249461	0.249461
524	Acylcarnitine(18:2)	0.00423655	0.00423655	0	0
525	DG(14:0_16:0)	-0.14048	0.14048	-0.0896108	0.0896108
526	DG(14:0_18:2)	-0.155926	0.155926	-0.0460524	0.0460524
527	DG(16:0_16:0)	0.0454028	0.0454028	0	0
528	DG(16:0_16:1)	-0.0205552	0.0205552	0	0
529	DG(16:0_18:1)	0.114031	0.114031	0	0
530	DG(16:0_18:2)	0.0994779	0.0994779	0	0
531	DG(16:0_20:4)	-0.0271396	0.0271396	0	0
532	DG(16:0_22:5)	-0.0921281	0.0921281	0	0
533	DG(16:0_22:6)	-0.0221986	0.0221986	0	0
534	DG(16:1_18:1)	-0.0182032	0.0182032	0	0
535	DG(18:0_18:1)	-0.0697438	0.0697438	0	0
536	DG(18:0_18:2)	-0.0943943	0.0943943	0	0
537	DG(18:0_20:4)	-0.103853	0.103853	0	0
538	DG(18:1_18:1)	0.0662791	0.0662791	0	0
539	DG(18:1_18:2)	0.0958351	0.0958351	0	0
540	DG(18:1_18:3)	-0.0259233	0.0259233	0	0
541	DG(18:1_20:3)	-0.0964687	0.0964687	0	0
542	DG(18:1_20:4)	0.0880729	0.0880729	0	0
543	DG(18:2_18:2)	0.0168271	0.0168271	0	0
544	DG(18:2_20:4)	0.0293998	0.0293998	0.00721259	0.00721259
545	TG(48:0)[NL-16:0]	0.1589	0.1589	0.076488	0.076488
546	TG(48:1)[NL-18:1]	-0.0471651	0.0471651	0	0
547	TG(48:2)[NL-14:1]	-0.121489	0.121489	0	0
548	TG(48:2)[NL-16:1]	0.0220253	0.0220253	0	0
549	TG(48:3)[NL-16:1]	-0.10612	0.10612	0	0
550	TG(50:0)[NL-18:0]	-0.0590239	0.0590239	0	0
551	TG(50:1)[NL-14:0]	0.00890863	0.00890863	0	0
552	TG(50:1)[NL-18:1]	0.180236	0.180236	0.320381	0.320381
553	TG(50:2)[NL-18:1]	0.0362784	0.0362784	0	0
554	TG(50:2)[NL-18:2]	0.100728	0.100728	0	0
555	TG(50:3)[NL-14:1]	-0.105359	0.105359	-0.145614	0.145614
556	TG(50:3)[NL-16:1]	0.0400192	0.0400192	0	0
557	TG(50:4)[NL-14:0]	-0.148421	0.148421	-0.14706	0.14706
558	TG(51:0)[NL-16:0]	0.0460255	0.0460255	0	0
559	TG(51:2)[NL-15:0]	-0.0437119	0.0437119	-0.00185206	0.00185206
560	TG(52:1)[NL-18:0]	0.178864	0.178864	0	0
561	TG(52:2)[NL-16:0]	-0.0711827	0.0711827	0	0
562	TG(52:3)[NL-16:1]	0.0440927	0.0440927	0	0
563	TG(52:3)[NL-18:2]	-0.00143719	0.00143719	0	0
564	TG(54:0)[NL-18:0]	-0.0310844	0.0310844	0	0
565	TG(54:1)[NL-18:1]	-0.0448962	0.0448962	0	0
566	TG(54:2)[NL-18:0]	0.222898	0.222898	0.105987	0.105987
567	TG(54:3)[NL-18:1]	-0.0168928	0.0168928	0	0
568	TG(54:4)[NL-18:2]	-0.0369903	0.0369903	0	0
569	TG(56:6)[NL-20:4]	0.218961	0.218961	0.224299	0.224299
570	TG(56:8)[NL-20:4]	0.0458475	0.0458475	0	0
571	TG(58:8)[NL-22:6]	-0.0211283	0.0211283	0	0
572	TG(O-50:1)[NL-16:0]	-0.16675	0.16675	0	0
573	TG(O-52:0)[NL-16:0]	0.0706032	0.0706032	0	0
574	TG(O-52:2)[NL-16:0]	0.043211	0.043211	0	0
575	Ubiquinone	0.0315441	0.0315441	0	0
