# Supplementary material for: Metabolic phenotyping of BMI to characterize cardiometabolic risk: evidence from large population-based cohorts
Source: Nat Commun. 2023 Oct 7;14:6280. doi: 10.1038/s41467-023-41963-7 (PMC10560260; doi:10.1038/s41467-023-41963-7)
Supplement: Supplementary file 7 — Supplementary Data 4 [file 41467_2023_41963_MOESM7_ESM.xlsx]

## Sheet: Supplementary Data 4
Supplementary Data 4: MRM transitions and conditions for examined lipid species
Lipid #	Lipid species	Parent ion	Precursor ion (Q1)	Product ion (Q3)	Collision energy (V)	Internal Standard	Internal Standard amount (pmol)
1	dhCer(d18:0/16:0)	[M+H]+	540.5	284.3	31	dihydroCer(d18:0/8:0)	50
2	dhCer(d18:0/18:0)	[M+H]+	568.6	284.3	31	dihydroCer(d18:0/8:0)	50
3	dhCer(d18:0/20:0)	[M+H]+	596.6	284.3	31	dihydroCer(d18:0/8:0)	50
4	dhCer(d18:0/22:0)	[M+H]+	624.6	284.3	31	dihydroCer(d18:0/8:0)	50
5	dhCer(d18:0/24:0)	[M+H]+	652.7	284.3	31	dihydroCer(d18:0/8:0)	50
6	dhCer(d18:0/24:1)	[M+H]+	650.6	284.3	31	dihydroCer(d18:0/8:0)	50
7	Cer(d16:1/16:0)	[M+H]+	510.6	236.3	23	Cer(d18:1-d7/18:0)	50
8	Cer(d16:1/18:0)	[M+H]+	538.6	236.3	23	Cer(d18:1-d7/18:0)	50
9	Cer(d16:1/20:0)	[M+H]+	566.6	236.3	23	Cer(d18:1-d7/18:0)	50
10	Cer(d16:1/22:0)	[M+H]+	594.6	236.3	23	Cer(d18:1-d7/18:0)	50
11	Cer(d16:1/24:0)	[M+H]+	622.6	236.3	23	Cer(d18:1-d7/18:0)	50
12	Cer(d16:1/24:1)	[M+H]+	620.6	236.3	23	Cer(d18:1-d7/18:0)	50
13	Cer(d17:1/16:0)	[M+H]+	524.6	250.3	23	Cer(d18:1-d7/18:0)	50
14	Cer(d17:1/18:0)	[M+H]+	552.6	250.3	23	Cer(d18:1-d7/18:0)	50
15	Cer(d17:1/20:0)	[M+H]+	580.6	250.3	23	Cer(d18:1-d7/18:0)	50
16	Cer(d17:1/22:0)	[M+H]+	608.6	250.3	23	Cer(d18:1-d7/18:0)	50
17	Cer(d17:1/24:0)	[M+H]+	636.6	250.3	23	Cer(d18:1-d7/18:0)	50
18	Cer(d17:1/24:1)	[M+H]+	634.6	250.3	23	Cer(d18:1-d7/18:0)	50
19	Cer(d18:1/14:0)	[M+H]+	510.5	264.3	23	Cer(d18:1-d7/18:0)	50
20	Cer(d18:1/16:0)	[M+H]+	538.5	264.3	23	Cer(d18:1-d7/18:0)	50
21	Cer(d18:1/18:0)	[M+H]+	566.6	264.3	23	Cer(d18:1-d7/18:0)	50
22	Cer(d18:1/20:0)	[M+H]+	594.6	264.3	23	Cer(d18:1-d7/18:0)	50
23	Cer(d18:1/22:0)	[M+H]+	622.6	264.3	23	Cer(d18:1-d7/18:0)	50
24	Cer(d18:1/24:0)	[M+H]+	650.6	264.3	23	Cer(d18:1-d7/18:0)	50
25	Cer(d18:1/24:1)	[M+H]+	648.6	264.3	23	Cer(d18:1-d7/18:0)	50
26	Cer(d18:1/26:0)	[M+H]+	678.6	264.3	23	Cer(d18:1-d7/18:0)	50
27	Cer(d18:2/14:0)	[M+H]+	508.5	262.3	23	Cer(d18:1-d7/18:0)	50
28	Cer(d18:2/16:0)	[M+H]+	536.5	262.3	23	Cer(d18:1-d7/18:0)	50
29	Cer(d18:2/17:0)	[M+H]+	550.5	262.3	23	Cer(d18:1-d7/18:0)	50
30	Cer(d18:2/18:0)	[M+H]+	564.6	262.3	23	Cer(d18:1-d7/18:0)	50
31	Cer(d18:2/20:0)	[M+H]+	592.6	262.3	23	Cer(d18:1-d7/18:0)	50
32	Cer(d18:2/22:0)	[M+H]+	620.6	262.3	23	Cer(d18:1-d7/18:0)	50
33	Cer(d18:2/24:0)	[M+H]+	648.6	262.3	23	Cer(d18:1-d7/18:0)	50
34	Cer(d18:2/24:1)	[M+H]+	646.6	262.3	23	Cer(d18:1-d7/18:0)	50
35	Cer(d18:2/26:0)	[M+H]+	676.6	262.3	23	Cer(d18:1-d7/18:0)	50
36	Cer(d19:1/16:0)	[M+H]+	552.6	278.3	23	Cer(d18:1-d7/18:0)	50
37	Cer(d19:1/18:0)	[M+H]+	580.6	278.3	23	Cer(d18:1-d7/18:0)	50
38	Cer(d19:1/20:0)	[M+H]+	608.6	278.3	23	Cer(d18:1-d7/18:0)	50
39	Cer(d19:1/22:0)	[M+H]+	636.6	278.3	23	Cer(d18:1-d7/18:0)	50
40	Cer(d19:1/24:0)	[M+H]+	664.6	278.3	23	Cer(d18:1-d7/18:0)	50
41	Cer(d19:1/24:1)	[M+H]+	662.6	278.3	23	Cer(d18:1-d7/18:0)	50
42	Cer(d19:1/26:0)	[M+H]+	692.6	278.3	23	Cer(d18:1-d7/18:0)	50
43	Cer(d20:1/22:0)	[M+H]+	650.6	292.3	23	Cer(d18:1-d7/18:0)	50
44	Cer(d20:1/24:0)	[M+H]+	678.6	292.3	23	Cer(d18:1-d7/18:0)	50
45	Cer(d20:1/24:1)	[M+H]+	676.6	292.3	23	Cer(d18:1-d7/18:0)	50
46	Cer(d20:1/26:0)	[M+H]+	706.6	292.3	23	Cer(d18:1-d7/18:0)	50
47	HexCer(d16:1/18:0)	[M+H]+	700.6	236.3	33	Hex1Cer(d18:1/18:1)	50
48	HexCer(d16:1/20:0)	[M+H]+	728.6	236.3	33	Hex1Cer(d18:1/18:1)	50
49	HexCer(d16:1/22:0)	[M+H]+	756.7	236.3	33	Hex1Cer(d18:1/18:1)	50
50	HexCer(d16:1/24:0)	[M+H]+	784.7	236.3	33	Hex1Cer(d18:1/18:1)	50
51	HexCer(d18:1/16:0)	[M+H]+	700.6	264.3	33	Hex1Cer(d18:1/18:1)	50
52	HexCer(d18:1/18:0)	[M+H]+	728.6	264.3	33	Hex1Cer(d18:1/18:1)	50
53	HexCer(d18:1/20:0)	[M+H]+	756.6	264.3	33	Hex1Cer(d18:1/18:1)	50
54	HexCer(d18:1/22:0)	[M+H]+	784.7	264.3	33	Hex1Cer(d18:1/18:1)	50
55	HexCer(d18:1/24:0)	[M+H]+	812.7	264.3	33	Hex1Cer(d18:1/18:1)	50
56	HexCer(d18:1/24:1)	[M+H]+	810.7	264.3	33	Hex1Cer(d18:1/18:1)	50
57	HexCer(d18:2/18:0)	[M+H]+	726.6	262.3	33	Hex1Cer(d18:1/18:1)	50
58	HexCer(d18:2/20:0)	[M+H]+	754.6	262.3	33	Hex1Cer(d18:1/18:1)	50
59	HexCer(d18:2/22:0)	[M+H]+	782.7	262.3	33	Hex1Cer(d18:1/18:1)	50
60	HexCer(d18:2/24:0)	[M+H]+	810.7	262.3	33	Hex1Cer(d18:1/18:1)	50
61	Hex2Cer(d16:1/16:0)	[M+H]+	834.6	236.3	53	Hex2Cer(d18:1/18:1)	50
62	Hex2Cer(d16:1/24:1)	[M+H]+	944.7	236.3	53	Hex2Cer(d18:1/18:1)	50
63	Hex2Cer(d18:1/16:0)	[M+H]+	862.6	264.3	53	Hex2Cer(d18:1/18:1)	50
64	Hex2Cer(d18:1/18:0)	[M+H]+	890.7	264.3	53	Hex2Cer(d18:1/18:1)	50
65	Hex2Cer(d18:1/20:0)	[M+H]+	918.7	264.3	53	Hex2Cer(d18:1/18:1)	50
66	Hex2Cer(d18:1/22:0)	[M+H]+	946.7	264.3	53	Hex2Cer(d18:1/18:1)	50
67	Hex2Cer(d18:1/24:0)	[M+H]+	974.8	264.3	53	Hex2Cer(d18:1/18:1)	50
68	Hex2Cer(d18:1/24:1)	[M+H]+	972.7	264.3	53	Hex2Cer(d18:1/18:1)	50
69	Hex2Cer(d18:2/16:0)	[M+H]+	860.6	262.3	53	Hex2Cer(d18:1/18:1)	50
70	Hex2Cer(d18:2/24:1)	[M+H]+	970.7	262.3	53	Hex2Cer(d18:1/18:1)	50
71	Hex3Cer(d18:1/16:0)	[M+H]+	1024.7	264.3	57	Hex3Cer(d18:1/17:0)	25
72	Hex3Cer(d18:1/18:0)	[M+H]+	1052.7	264.3	57	Hex3Cer(d18:1/17:0)	25
73	Hex3Cer(d18:1/20:0)	[M+H]+	1080.7	264.3	57	Hex3Cer(d18:1/17:0)	25
74	Hex3Cer(d18:1/22:0)	[M+H]+	1108.8	264.3	57	Hex3Cer(d18:1/17:0)	25
75	Hex3Cer(d18:1/24:0)	[M+H]+	1136.8	264.3	57	Hex3Cer(d18:1/17:0)	25
76	Hex3Cer(d18:1/24:1)	[M+H]+	1134.8	264.3	57	Hex3Cer(d18:1/17:0)	25
77	GM3(d18:1/16:0)	[M+H]+	1153.7	264.3	57	Hex3Cer(d18:1/17:0)	25
78	GM3(d18:1/18:0)	[M+H]+	1181.8	264.3	57	Hex3Cer(d18:1/17:0)	25
79	GM3(d18:1/20:0)	[M+H]+	1209.8	264.3	57	Hex3Cer(d18:1/17:0)	25
80	GM3(d18:1/22:0)	[M+H]+	1237.8	264.3	57	Hex3Cer(d18:1/17:0)	25
81	GM3(d18:1/24:0)	[M+H]+	1265.8	264.3	57	Hex3Cer(d18:1/17:0)	25
82	GM3(d18:1/24:1)	[M+H]+	1263.8	264.3	57	Hex3Cer(d18:1/17:0)	25
83	GM3(d18:2/24:1)	[M+H]+	1261.8	262.3	57	Hex3Cer(d18:1/17:0)	25
84	GM1(d18:1/16:0)	[M+2H]2+	760.1	366.2	9	Hex3Cer(d18:1/17:0)	25
85	Sulfatide(d18:1:/16:0(OH))	[M+H]+	796.8	264.3	56	Sulfatide(d18:1/12:0)	10
86	Sulfatide(d18:1:/16:0)	[M+H]+	780.8	264.3	56	Sulfatide(d18:1/12:0)	10
87	Sulfatide(d18:1:/24:0(OH))	[M+H]+	908.8	264.3	56	Sulfatide(d18:1/12:0)	10
88	Sulfatide(d18:1:/24:0)	[M+H]+	892.8	264.3	56	Sulfatide(d18:1/12:0)	10
89	Sulfatide(d18:1:/24:1(OH))	[M+H]+	906.8	264.3	56	Sulfatide(d18:1/12:0)	10
90	Sulfatide(d18:1:/24:1)	[M+H]+	890.8	264.3	56	Sulfatide(d18:1/12:0)	10
91	SM(34:3)	[M+H]+	699.5	184.1	25	SM(d18:1/12:0)	100
92	SM(35:2)(b)	[M+H]+	715.6	184.1	25	SM(d18:1/12:0)	100
93	SM(37:2)	[M+H]+	743.5	184.1	25	SM(d18:1/12:0)	100
94	SM(41:0)	[M+H]+	803.7	184.1	25	SM(d18:1/12:0)	100
95	SM(41:1)(a)	[M+H]+	801.7	184.1	25	SM(d18:1/12:0)	100
96	SM(43:1)	[M+H]+	829.7	184.1	25	SM(d18:1/12:0)	100
97	SM(43:2)(b)	[M+H]+	827.7	184.1	25	SM(d18:1/12:0)	100
98	SM(43:2)(c)	[M+H]+	827.7	184.1	25	SM(d18:1/12:0)	100
99	SM(d16:1/19:0)	[M+H]+	717.6	184.1	25	SM(d18:1/12:0)	100
100	SM(d16:1/23:0)/SM(d17:1/22:0)	[M+H]+	773.7	184.1	25	SM(d18:1/12:0)	100
101	SM(d16:1/24:1)	[M+H]+	785.7	184.1	25	SM(d18:1/12:0)	100
102	SM(d17:1/14:0)	[M+H]+	661.5	184.1	25	SM(d18:1/12:0)	100
103	SM(d17:1/16:0)	[M+H]+	689.6	184.1	25	SM(d18:1/12:0)	100
104	SM(d17:1/24:1)	[M+H]+	799.7	184.1	25	SM(d18:1/12:0)	100
105	SM(d18:0/14:0)	[M+H]+	677.6	184.1	25	SM(d18:1/12:0)	100
106	SM(d18:0/16:0)	[M+H]+	705.6	184.1	25	SM(d18:1/12:0)	100
107	SM(d18:0/22:0)	[M+H]+	789.7	184.1	25	SM(d18:1/12:0)	100
108	SM(d18:1/14:0)/SM(d16:1/16:0)	[M+H]+	675.5	184.1	25	SM(d18:1/12:0)	100
109	SM(d18:1/16:0)	[M+H]+	703.6	184.1	25	SM(d18:1/12:0)	100
110	SM(d18:1/17:0)/SM(d17:1/18:0)	[M+H]+	717.6	184.1	25	SM(d18:1/12:0)	100
111	SM(d18:1/18:0)/SM(d16:1/20:0)	[M+H]+	731.6	184.1	25	SM(d18:1/12:0)	100
112	SM(d18:1/20:0)/SM(d16:1/22:0)	[M+H]+	759.6	184.1	25	SM(d18:1/12:0)	100
113	SM(d18:1/22:0)/SM(d16:1/24:0)	[M+H]+	787.7	184.1	25	SM(d18:1/12:0)	100
114	SM(d18:1/23:0)/SM(d17:1/24:0)	[M+H]+	801.7	184.1	25	SM(d18:1/12:0)	100
115	SM(d18:1/24:0)	[M+H]+	815.7	184.1	25	SM(d18:1/12:0)	100
116	SM(d18:1/24:1)	[M+H]+	813.7	184.1	25	SM(d18:1/12:0)	100
117	SM(d18:2/14:0)	[M+H]+	673.5	184.1	25	SM(d18:1/12:0)	100
118	SM(d18:2/16:0)	[M+H]+	701.6	184.1	25	SM(d18:1/12:0)	100
119	SM(d18:2/17:0)	[M+H]+	715.6	184.1	25	SM(d18:1/12:0)	100
120	SM(d18:2/18:0)	[M+H]+	729.6	184.1	25	SM(d18:1/12:0)	100
121	SM(d18:2/18:1)	[M+H]+	727.6	184.1	25	SM(d18:1/12:0)	100
122	SM(d18:2/20:0)	[M+H]+	757.6	184.1	25	SM(d18:1/12:0)	100
123	SM(d18:2/22:0)	[M+H]+	785.7	184.1	25	SM(d18:1/12:0)	100
124	SM(d18:2/23:0)	[M+H]+	799.7	184.1	25	SM(d18:1/12:0)	100
125	SM(d18:2/24:0)	[M+H]+	813.7	184.1	25	SM(d18:1/12:0)	100
126	SM(d19:1/24:1)	[M+H]+	827.7	184.1	25	SM(d18:1/12:0)	100
127	PC(28:0)	[M+H]+	678.5	184.1	21	PC(13:0/13:0)	100
128	PC(14:0_16:0)	[M+H]+	706.5	184.1	21	PC(13:0/13:0)	100
129	PC(31:0)(a)	[M+H]+	720.6	184.1	21	PC(13:0/13:0)	100
130	PC(31:0)(b)	[M+H]+	720.6	184.1	21	PC(13:0/13:0)	100
131	PC(16:0_16:0)	[M+H]+	734.6	184.1	21	PC(13:0/13:0)	100
132	PC(32:1)	[M+H]+	732.6	184.1	21	PC(13:0/13:0)	100
133	PC(32:2)	[M+H]+	730.5	184.1	21	PC(13:0/13:0)	100
134	PC(33:0)(a)	[M+H]+	748.6	184.1	21	PC(13:0/13:0)	100
135	PC(33:0)(b)	[M+H]+	748.6	184.1	21	PC(13:0/13:0)	100
136	PC(33:1)	[M+H]+	746.6	184.1	21	PC(13:0/13:0)	100
137	PC(33:2)	[M+H]+	744.6	184.1	21	PC(13:0/13:0)	100
138	PC(16:0_18:0)	[M+H]+	762.6	184.1	21	PC(13:0/13:0)	100
139	PC(16:0_18:1)	[M+H]+	760.6	184.1	21	PC(13:0/13:0)	100
140	PC(16:0_18:2)	[M+H]+	758.6	184.1	21	PC(13:0/13:0)	100
141	PC(16:1_18:2)	[M+H]+	756.6	184.1	21	PC(13:0/13:0)	100
142	PC(16:0_18:3)(a)	[M+H]+	756.6	184.1	21	PC(13:0/13:0)	100
143	PC(16:0_18:3)(b)	[M+H]+	756.6	184.1	21	PC(13:0/13:0)	100
144	PC(14:0_20:4)	[M+H]+	754.5	184.1	21	PC(13:0/13:0)	100
145	PC(34:5)	[M+H]+	752.5	184.1	21	PC(13:0/13:0)	100
146	PC(15-MHDA_18:1)	[M+H]+	774.6	184.1	21	PC(13:0/13:0)	100
147	PC(17:0_18:1)	[M+H]+	774.6	184.1	21	PC(13:0/13:0)	100
148	PC(15-MHDA_18:2)	[M+H]+	772.6	184.1	21	PC(13:0/13:0)	100
149	PC(17:0_18:2)	[M+H]+	772.6	184.1	21	PC(13:0/13:0)	100
150	PC(17:1_18:2)	[M+H]+	770.6	184.1	21	PC(13:0/13:0)	100
151	PC(15:0_20:3)	[M+H]+	770.6	184.1	21	PC(13:0/13:0)	100
152	PC(15:0_20:4)	[M+H]+	768.6	184.1	21	PC(13:0/13:0)	100
153	PC(35:5)	[M+H]+	766.5	184.1	21	PC(13:0/13:0)	100
154	PC(18:0_18:1)	[M+H]+	788.6	184.1	21	PC(13:0/13:0)	100
155	PC(18:1_18:1)	[M+H]+	786.6	184.1	21	PC(13:0/13:0)	100
156	PC(18:0_18:2)	[M+H]+	786.6	184.1	21	PC(13:0/13:0)	100
157	PC(18:1_18:2)	[M+H]+	784.6	184.1	21	PC(13:0/13:0)	100
158	PC(16:0_20:3)(a)	[M+H]+	784.6	184.1	21	PC(13:0/13:0)	100
159	PC(16:0_20:3)(b)	[M+H]+	784.6	184.1	21	PC(13:0/13:0)	100
160	PC(18:2_18:2)	[M+H]+	782.6	184.1	21	PC(13:0/13:0)	100
161	PC(16:0_20:4)	[M+H]+	782.6	184.1	21	PC(13:0/13:0)	100
162	PC(16:1_20:4)	[M+H]+	780.6	184.1	21	PC(13:0/13:0)	100
163	PC(16:0_20:5)	[M+H]+	780.6	184.1	21	PC(13:0/13:0)	100
164	PC(36:6)(a)	[M+H]+	778.5	184.1	21	PC(13:0/13:0)	100
165	PC(14:0_22:6)	[M+H]+	778.5	184.1	21	PC(13:0/13:0)	100
166	PC(15-MHDA_20:4)	[M+H]+	796.6	184.1	21	PC(13:0/13:0)	100
167	PC(17:0_20:4)	[M+H]+	796.6	184.1	21	PC(13:0/13:0)	100
168	PC(15:0_22:6)	[M+H]+	792.6	184.1	21	PC(13:0/13:0)	100
169	PC(38:2)	[M+H]+	814.6	184.1	21	PC(13:0/13:0)	100
170	PC(18:0_20:3)	[M+H]+	812.6	184.1	21	PC(13:0/13:0)	100
171	PC(18:1_20:3)	[M+H]+	810.6	184.1	21	PC(13:0/13:0)	100
172	PC(38:4)(b)	[M+H]+	810.6	184.1	21	PC(13:0/13:0)	100
173	PC(18:0_20:4)	[M+H]+	810.6	184.1	21	PC(13:0/13:0)	100
174	PC(38:5)(a)	[M+H]+	808.6	184.1	21	PC(13:0/13:0)	100
175	PC(38:5)(b)	[M+H]+	808.6	184.1	21	PC(13:0/13:0)	100
176	PC(38:6)(a)	[M+H]+	806.6	184.1	21	PC(13:0/13:0)	100
177	PC(16:0_22:6)	[M+H]+	806.6	184.1	21	PC(13:0/13:0)	100
178	PC(18:2_20:5)	[M+H]+	804.6	184.1	21	PC(13:0/13:0)	100
179	PC(16:1_22:6)	[M+H]+	804.6	184.1	21	PC(13:0/13:0)	100
180	PC(38:7)(c)	[M+H]+	804.6	184.1	21	PC(13:0/13:0)	100
181	PC(39:5)(a)	[M+H]+	822.6	184.1	21	PC(13:0/13:0)	100
182	PC(39:5)(b)	[M+H]+	822.6	184.1	21	PC(13:0/13:0)	100
183	PC(15-MHDA_22:6)	[M+H]+	820.6	184.1	21	PC(13:0/13:0)	100
184	PC(17:0_22:6)	[M+H]+	820.6	184.1	21	PC(13:0/13:0)	100
185	PC(18:0_22:4)	[M+H]+	838.6	184.1	21	PC(13:0/13:0)	100
186	PC(20:0_20:4)	[M+H]+	838.6	184.1	21	PC(13:0/13:0)	100
187	PC(18:0_22:5)(n3)	[M+H]+	836.6	184.1	21	PC(13:0/13:0)	100
188	PC(18:0_22:5)(n6)	[M+H]+	836.6	184.1	21	PC(13:0/13:0)	100
189	PC(18:0_22:6)	[M+H]+	834.6	184.1	21	PC(13:0/13:0)	100
190	PC(40:7)(a)	[M+H]+	832.6	184.1	21	PC(13:0/13:0)	100
191	PC(18:1_22:6)(a)	[M+H]+	832.6	184.1	21	PC(13:0/13:0)	100
192	PC(18:1_22:6)(b)	[M+H]+	832.6	184.1	21	PC(13:0/13:0)	100
193	PC(40:8)	[M+H]+	830.6	184.1	21	PC(13:0/13:0)	100
194	PC(O-16:0/16:0)	[M+H]+	720.6	184.1	21	PC(13:0/13:0)	100
195	PC(O-32:1)	[M+H]+	718.5	184.1	21	PC(13:0/13:0)	100
196	PC(O-32:2)	[M+H]+	716.6	184.1	21	PC(13:0/13:0)	100
197	PC(O-34:1)	[M+H]+	746.6	184.1	21	PC(13:0/13:0)	100
198	PC(O-34:2)	[M+H]+	744.6	184.1	21	PC(13:0/13:0)	100
199	PC(O-34:4)	[M+H]+	740.6	184.1	21	PC(13:0/13:0)	100
200	PC(O-36:0)	[M+H]+	776.6	184.1	21	PC(13:0/13:0)	100
201	PC(O-18:0/18:1)	[M+H]+	774.6	184.1	21	PC(13:0/13:0)	100
202	PC(O-18:1/18:1)	[M+H]+	772.6	184.1	21	PC(13:0/13:0)	100
203	PC(O-18:0/18:2)	[M+H]+	772.6	184.1	21	PC(13:0/13:0)	100
204	PC(O-18:1/18:2)	[M+H]+	770.6	184.1	21	PC(13:0/13:0)	100
205	PC(O-16:0/20:3)	[M+H]+	770.6	184.1	21	PC(13:0/13:0)	100
206	PC(O-16:0/20:4)	[M+H]+	768.6	184.1	21	PC(13:0/13:0)	100
207	PC(O-36:5)	[M+H]+	766.5	184.1	21	PC(13:0/13:0)	100
208	PC(O-18:0/20:4)	[M+H]+	796.6	184.1	21	PC(13:0/13:0)	100
209	PC(O-38:5)	[M+H]+	794.6	184.1	21	PC(13:0/13:0)	100
210	PC(O-16:0/22:6)	[M+H]+	792.6	184.1	21	PC(13:0/13:0)	100
211	PC(O-40:5)	[M+H]+	822.6	184.1	21	PC(13:0/13:0)	100
212	PC(O-18:0/22:6)	[M+H]+	820.6	184.1	21	PC(13:0/13:0)	100
213	PC(O-40:7)(a)	[M+H]+	818.6	184.1	21	PC(13:0/13:0)	100
214	PC(O-40:7)(b)	[M+H]+	818.6	184.1	21	PC(13:0/13:0)	100
215	PC(P-16:0/14:0)	[M+H]+	690.4	184.1	21	PC(13:0/13:0)	100
216	PC(P-16:0/16:0)	[M+H]+	718.5	184.1	21	PC(13:0/13:0)	100
217	PC(P-16:0/16:1)	[M+H]+	716.6	184.1	21	PC(13:0/13:0)	100
218	PC(P-16:0/18:0)	[M+H]+	746.6	184.1	21	PC(13:0/13:0)	100
219	PC(P-16:0/18:1)	[M+H]+	744.6	184.1	21	PC(13:0/13:0)	100
220	PC(P-16:0/18:2)	[M+H]+	742.5	184.1	21	PC(13:0/13:0)	100
221	PC(P-16:0/18:3)	[M+H]+	740.6	184.1	21	PC(13:0/13:0)	100
222	PC(P-15:0/20:4)(a)	[M+H]+	752.6	184.1	21	PC(13:0/13:0)	100
223	PC(P-15:0/20:4)(b)	[M+H]+	752.6	184.1	21	PC(13:0/13:0)	100
224	PC(P-18:1/18:1)	[M+H]+	770.6	184.1	21	PC(13:0/13:0)	100
225	PC(P-18:0/18:2)	[M+H]+	770.6	184.1	21	PC(13:0/13:0)	100
226	PC(P-36:3)	[M+H]+	768.5	184.1	21	PC(13:0/13:0)	100
227	PC(P-16:0/20:4)	[M+H]+	766.5	184.1	21	PC(13:0/13:0)	100
228	PC(P-16:0/20:5)	[M+H]+	764.6	184.1	21	PC(13:0/13:0)	100
229	PC(P-17:0/20:4)(a)	[M+H]+	780.5	184.1	21	PC(13:0/13:0)	100
230	PC(P-17:0/20:4)(b)	[M+H]+	780.5	184.1	21	PC(13:0/13:0)	100
231	PC(P-18:0/20:4)	[M+H]+	794.6	184.1	21	PC(13:0/13:0)	100
232	PC(P-38:5)(a)	[M+H]+	792.6	184.1	21	PC(13:0/13:0)	100
233	PC(P-38:5)(b)	[M+H]+	792.6	184.1	21	PC(13:0/13:0)	100
234	PC(P-16:0/22:6)	[M+H]+	790.6	184.1	21	PC(13:0/13:0)	100
235	PC(P-20:0/20:4)	[M+H]+	822.6	184.1	21	PC(13:0/13:0)	100
236	PC(P-18:0/22:5)	[M+H]+	820.6	184.1	21	PC(13:0/13:0)	100
237	PC(P-18:0/22:6)	[M+H]+	818.6	184.1	21	PC(13:0/13:0)	100
238	PC(P-18:1/22:6)	[M+H]+	816.6	184.1	21	PC(13:0/13:0)	100
239	LPC(14:0)[sn2]	[M+H]+	468.3	184.1	21	LPC(13:0)	100
240	LPC(14:0)[sn1]	[M+H]+	468.3	184.1	21	LPC(13:0)	100
241	LPC(15:0)[sn2]	[M+H]+	482.3	184.1	21	LPC(13:0)	100
242	LPC(15:0)[sn1]	[M+H]+	482.3	184.1	21	LPC(13:0)	100
243	LPC(16:0)[sn2]	[M+H]+	496.3	184.1	21	LPC(13:0)	100
244	LPC(16:0)[sn1]	[M+H]+	496.3	184.1	21	LPC(13:0)	100
245	LPC(16:1)[sn2]	[M+H]+	494.3	184.1	21	LPC(13:0)	100
246	LPC(16:1)[sn1]	[M+H]+	494.3	184.1	21	LPC(13:0)	100
247	LPC(15-MHDA)[sn2]	[M+H]+	510.4	184.1	21	LPC(13:0)	100
248	LPC(15-MHDA)[sn1][104_sn1]	[M+H]+	510.4	104.1	21	LPC(13:0)	100
249	LPC(15-MHDA)[sn1]/LPC(17:0)[sn2]	[M+H]+	510.4	184.1	21	LPC(13:0)	100
250	LPC(17:0)[sn1]	[M+H]+	510.4	184.1	21	LPC(13:0)	100
251	LPC(17:1)[sn2](a)	[M+H]+	508.4	184.1	21	LPC(13:0)	100
252	LPC(17:1)(a)[sn1][104_sn1]	[M+H]+	508.4	104.1	21	LPC(13:0)	100
253	LPC(17:1)[sn1](a)/LPC(17:1)[sn2](b)	[M+H]+	508.4	184.1	21	LPC(13:0)	100
254	LPC(17:1)[sn1](b)	[M+H]+	508.4	184.1	21	LPC(13:0)	100
255	LPC(18:0)[sn2]	[M+H]+	524.4	184.1	21	LPC(13:0)	100
256	LPC(18:0)[sn1]	[M+H]+	524.4	184.1	21	LPC(13:0)	100
257	LPC(18:1)[sn2]	[M+H]+	522.4	184.1	21	LPC(13:0)	100
258	LPC(18:1)[sn1]	[M+H]+	522.4	184.1	21	LPC(13:0)	100
259	LPC(18:2)[sn2]	[M+H]+	520.3	184.1	21	LPC(13:0)	100
260	LPC(18:2)[sn1]	[M+H]+	520.3	184.1	21	LPC(13:0)	100
261	LPC(18:3)[sn2](a)	[M+H]+	518.3	184.1	21	LPC(13:0)	100
262	LPC(18:3)[sn1](a)/LPC(18:3)[sn2](b)	[M+H]+	518.3	184.1	21	LPC(13:0)	100
263	LPC(18:3)[sn1](b)	[M+H]+	518.3	184.1	21	LPC(13:0)	100
264	LPC(19:0)[sn2](a)	[M+H]+	538.4	184.1	21	LPC(13:0)	100
265	LPC(19:0)(a)[sn1][104_sn1]	[M+H]+	538.4	104.1	21	LPC(13:0)	100
266	LPC(19:0)[sn1](a)/LPC(19:0)[sn2](b)	[M+H]+	538.4	184.1	21	LPC(13:0)	100
267	LPC(19:0)[sn1](b)	[M+H]+	538.4	184.1	21	LPC(13:0)	100
268	LPC(20:0)[sn2]	[M+H]+	552.4	184.1	21	LPC(13:0)	100
269	LPC(20:0)[sn1]	[M+H]+	552.4	184.1	21	LPC(13:0)	100
270	LPC(20:1)[sn2]	[M+H]+	550.4	184.1	21	LPC(13:0)	100
271	LPC(20:1)[sn1]	[M+H]+	550.4	184.1	21	LPC(13:0)	100
272	LPC(20:2)[sn2]	[M+H]+	548.4	184.1	21	LPC(13:0)	100
273	LPC(20:2)[sn1]	[M+H]+	548.4	184.1	21	LPC(13:0)	100
274	LPC(20:3)[sn2]	[M+H]+	546.4	184.1	21	LPC(13:0)	100
275	LPC(20:3)[sn1]	[M+H]+	546.4	184.1	21	LPC(13:0)	100
276	LPC(20:4)[sn2]	[M+H]+	544.3	184.1	21	LPC(13:0)	100
277	LPC(20:4)[sn1]	[M+H]+	544.3	184.1	21	LPC(13:0)	100
278	LPC(20:5)[sn2]	[M+H]+	542.3	184.1	21	LPC(13:0)	100
279	LPC(20:5)[sn1]	[M+H]+	542.3	184.1	21	LPC(13:0)	100
280	LPC(22:0)[sn2]	[M+H]+	580.4	184.1	21	LPC(13:0)	100
281	LPC(22:0)[sn1]	[M+H]+	580.4	184.1	21	LPC(13:0)	100
282	LPC(22:1)[sn2]	[M+H]+	578.4	184.1	21	LPC(13:0)	100
283	LPC(22:1)[sn1]	[M+H]+	578.4	184.1	21	LPC(13:0)	100
284	LPC(22:4)[sn2]	[M+H]+	572.4	184.1	21	LPC(13:0)	100
285	LPC(22:4)[sn1]	[M+H]+	572.4	184.1	21	LPC(13:0)	100
286	LPC(22:5)[sn2](n3)	[M+H]+	570.4	184.1	21	LPC(13:0)	100
287	LPC(22:5)[sn1](n3)/LPC(22:5)[sn2](n6)	[M+H]+	570.4	184.1	21	LPC(13:0)	100
288	LPC(22:5)[sn1](n6)	[M+H]+	570.4	184.1	21	LPC(13:0)	100
289	LPC(22:6)[sn2]	[M+H]+	568.3	184.1	21	LPC(13:0)	100
290	LPC(22:6)[sn1]	[M+H]+	568.3	184.1	21	LPC(13:0)	100
291	LPC(24:0)[sn2]	[M+H]+	608.5	184.1	21	LPC(13:0)	100
292	LPC(24:0)[sn1]	[M+H]+	608.5	184.1	21	LPC(13:0)	100
293	LPC(26:0)[sn2]	[M+H]+	636.5	184.1	21	LPC(13:0)	100
294	LPC(26:0)[sn1]	[M+H]+	636.5	184.1	21	LPC(13:0)	100
295	LPC(O-16:0)	[M+H]+	482.4	104.1	21	LPC(13:0)	100
296	LPC(O-18:0)	[M+H]+	510.4	104.1	21	LPC(13:0)	100
297	LPC(O-18:1)	[M+H]+	508.4	104.1	21	LPC(13:0)	100
298	LPC(O-20:0)	[M+H]+	538.4	104.1	21	LPC(13:0)	100
299	LPC(O-20:1)	[M+H]+	536.4	104.1	21	LPC(13:0)	100
300	LPC(O-22:0)	[M+H]+	566.5	104.1	21	LPC(13:0)	100
301	LPC(O-22:1)	[M+H]+	564.4	104.1	21	LPC(13:0)	100
302	LPC(O-24:0)	[M+H]+	594.5	104.1	21	LPC(13:0)	100
303	LPC(O-24:1)	[M+H]+	592.5	104.1	21	LPC(13:0)	100
304	LPC(O-24:2)	[M+H]+	590.5	104.1	21	LPC(13:0)	100
305	LPC(P-16:0)	[M+H]+	480.3	104.1	21	LPC(13:0)	100
306	LPC(P-18:0)	[M+H]+	508.3	104.1	21	LPC(13:0)	100
307	LPC(P-18:1)	[M+H]+	506.3	104.1	21	LPC(13:0)	100
308	LPC(P-20:0)	[M+H]+	536.3	104.1	21	LPC(13:0)	100
309	PE(16:0_16:0)	[M+H]+	692.5	551.5	17	PE(17:0/17:0)	100
310	PE(16:0_16:1)	[M+H]+	690.5	549.5	17	PE(17:0/17:0)	100
311	PE(16:0_18:1)	[M+H]+	718.5	577.5	17	PE(17:0/17:0)	100
312	PE(16:0_18:2)	[M+H]+	716.5	575.5	17	PE(17:0/17:0)	100
313	PE(16:1_18:2)	[M+H]+	714.5	573.5	17	PE(17:0/17:0)	100
314	PE(16:0_18:3)(a)	[M+H]+	714.5	573.5	17	PE(17:0/17:0)	100
315	PE(16:0_18:3)(b)	[M+H]+	714.5	573.5	17	PE(17:0/17:0)	100
316	PE(15-MHDA_18:1)	[M+H]+	732.6	591.5	17	PE(17:0/17:0)	100
317	PE(17:0_18:1)	[M+H]+	732.6	591.5	17	PE(17:0/17:0)	100
318	PE(15-MHDA_18:2)	[M+H]+	730.5	589.5	17	PE(17:0/17:0)	100
319	PE(17:0_18:2)	[M+H]+	730.5	589.5	17	PE(17:0/17:0)	100
320	PE(36:0)	[M+H]+	748.6	607.6	17	PE(17:0/17:0)	100
321	PE(18:0_18:1)	[M+H]+	746.6	605.6	17	PE(17:0/17:0)	100
322	PE(18:1_18:1)	[M+H]+	744.6	603.5	17	PE(17:0/17:0)	100
323	PE(18:0_18:2)	[M+H]+	744.6	603.5	17	PE(17:0/17:0)	100
324	PE(18:1_18:2)	[M+H]+	742.5	601.5	17	PE(17:0/17:0)	100
325	PE(16:0_20:3)	[M+H]+	742.5	601.5	17	PE(17:0/17:0)	100
326	PE(16:0_20:4)	[M+H]+	740.5	599.5	17	PE(17:0/17:0)	100
327	PE(16:1_20:4)	[M+H]+	738.5	597.5	17	PE(17:0/17:0)	100
328	PE(16:0_20:5)	[M+H]+	738.5	597.5	17	PE(17:0/17:0)	100
329	PE(15-MHDA_20:4)	[M+H]+	754.6	613.5	17	PE(17:0/17:0)	100
330	PE(17:0_20:4)	[M+H]+	754.6	613.5	17	PE(17:0/17:0)	100
331	PE(18:0_20:3)(a)	[M+H]+	770.6	629.6	17	PE(17:0/17:0)	100
332	PE(18:0_20:3)(b)	[M+H]+	770.6	629.6	17	PE(17:0/17:0)	100
333	PE(18:0_20:4)	[M+H]+	768.6	627.5	17	PE(17:0/17:0)	100
334	PE(38:5)(a)	[M+H]+	766.5	625.5	17	PE(17:0/17:0)	100
335	PE(38:5)(b)	[M+H]+	766.5	625.5	17	PE(17:0/17:0)	100
336	PE(16:0_22:6)	[M+H]+	764.5	623.5	17	PE(17:0/17:0)	100
337	PE(15-MHDA_22:6)	[M+H]+	778.5	637.5	17	PE(17:0/17:0)	100
338	PE(17:0_22:6)	[M+H]+	778.5	637.5	17	PE(17:0/17:0)	100
339	PE(18:0_22:4)	[M+H]+	796.6	655.6	17	PE(17:0/17:0)	100
340	PE(18:0_22:5)(n3)	[M+H]+	794.6	653.6	17	PE(17:0/17:0)	100
341	PE(18:0_22:5)(n6)	[M+H]+	794.6	653.6	17	PE(17:0/17:0)	100
342	PE(18:0_22:6)	[M+H]+	792.6	651.5	17	PE(17:0/17:0)	100
343	PE(18:1_22:6)(a)	[M+H]+	790.5	649.5	17	PE(17:0/17:0)	100
344	PE(18:1_22:6)(b)	[M+H]+	790.5	649.5	17	PE(17:0/17:0)	100
345	PE(O-34:1)	[M+H]+	704.6	563.5	17	PE(17:0/17:0)	100
346	PE(O-16:0/18:2)	[M+H]+	702.5	561.5	17	PE(17:0/17:0)	100
347	PE(O-18:1/18:2)	[M+H]+	728.6	587.5	17	PE(17:0/17:0)	100
348	PE(O-16:0/20:3)	[M+H]+	728.6	587.5	17	PE(17:0/17:0)	100
349	PE(O-16:0/20:4)	[M+H]+	726.5	585.5	17	PE(17:0/17:0)	100
350	PE(O-36:5)	[M+H]+	724.5	583.5	17	PE(17:0/17:0)	100
351	PE(O-16:0/22:4)	[M+H]+	754.6	613.6	17	PE(17:0/17:0)	100
352	PE(O-18:0/20:4)	[M+H]+	754.6	613.6	17	PE(17:0/17:0)	100
353	PE(O-38:5)(a)	[M+H]+	752.6	611.5	17	PE(17:0/17:0)	100
354	PE(O-38:5)(b)	[M+H]+	752.6	611.5	17	PE(17:0/17:0)	100
355	PE(O-16:0/22:6)	[M+H]+	750.6	609.5	17	PE(17:0/17:0)	100
356	PE(O-18:0/22:6)	[M+H]+	778.5	637.5	17	PE(17:0/17:0)	100
357	PE(O-18:1/22:6)	[M+H]+	776.6	635.5	17	PE(17:0/17:0)	100
358	PE(P-15:0/20:4)	[M+H]+	710.5	361.3	17	PE(17:0/17:0)	100
359	PE(P-15:0/22:6)(a)	[M+H]+	734.5	385.3	17	PE(17:0/17:0)	100
360	PE(P-15:0/22:6)(b)	[M+H]+	734.5	385.3	17	PE(17:0/17:0)	100
361	PE(P-16:0/18:1)	[M+H]+	702.5	339.3	17	PE(17:0/17:0)	100
362	PE(P-16:0/18:2)	[M+H]+	700.5	337.3	17	PE(17:0/17:0)	100
363	PE(P-16:0/18:3)	[M+H]+	698.5	335.3	17	PE(17:0/17:0)	100
364	PE(P-16:0/20:3)(a)	[M+H]+	726.5	363.3	17	PE(17:0/17:0)	100
365	PE(P-16:0/20:3)(b)	[M+H]+	726.5	363.3	17	PE(17:0/17:0)	100
366	PE(P-16:0/20:4)	[M+H]+	724.5	361.3	17	PE(17:0/17:0)	100
367	PE(P-16:0/20:5)	[M+H]+	722.5	359.3	17	PE(17:0/17:0)	100
368	PE(P-16:0/22:4)	[M+H]+	752.6	389.3	17	PE(17:0/17:0)	100
369	PE(P-16:0/22:5)(n3)	[M+H]+	750.5	387.3	17	PE(17:0/17:0)	100
370	PE(P-16:0/22:5)(n6)	[M+H]+	750.5	387.3	17	PE(17:0/17:0)	100
371	PE(P-16:0/22:6)	[M+H]+	748.5	385.3	17	PE(17:0/17:0)	100
372	PE(P-17:0/20:4)(a)	[M+H]+	738.6	361.3	17	PE(17:0/17:0)	100
373	PE(P-17:0/20:4)(b)	[M+H]+	738.6	361.3	17	PE(17:0/17:0)	100
374	PE(P-17:0/22:6)(a)	[M+H]+	762.6	385.3	17	PE(17:0/17:0)	100
375	PE(P-17:0/22:6)(b)	[M+H]+	762.6	385.3	17	PE(17:0/17:0)	100
376	PE(P-18:0/18:1)	[M+H]+	730.6	339.3	17	PE(17:0/17:0)	100
377	PE(P-18:0/18:2)	[M+H]+	728.6	337.3	17	PE(17:0/17:0)	100
378	PE(P-18:0/18:3)	[M+H]+	726.5	335.3	17	PE(17:0/17:0)	100
379	PE(P-18:0/20:3)(a)	[M+H]+	754.5	363.3	17	PE(17:0/17:0)	100
380	PE(P-18:0/20:3)(b)	[M+H]+	754.5	363.3	17	PE(17:0/17:0)	100
381	PE(P-18:0/20:4)	[M+H]+	752.6	361.3	17	PE(17:0/17:0)	100
382	PE(P-18:0/20:5)	[M+H]+	750.5	359.3	17	PE(17:0/17:0)	100
383	PE(P-18:0/22:4)	[M+H]+	780.6	389.3	17	PE(17:0/17:0)	100
384	PE(P-18:0/22:5)(n3)	[M+H]+	778.5	387.3	17	PE(17:0/17:0)	100
385	PE(P-18:0/22:5)(n6)	[M+H]+	778.5	387.3	17	PE(17:0/17:0)	100
386	PE(P-18:0/22:6)	[M+H]+	776.6	385.3	17	PE(17:0/17:0)	100
387	PE(P-18:1/18:1)	[M+H]+	728.6	339.3	17	PE(17:0/17:0)	100
388	PE(P-18:1/18:1)(a)	[M+H]+	728.6	339.3	17	PE(17:0/17:0)	100
389	PE(P-18:1/18:1)(b)	[M+H]+	728.6	339.3	17	PE(17:0/17:0)	100
390	PE(P-18:1/18:2)(a)	[M+H]+	726.5	337.3	17	PE(17:0/17:0)	100
391	PE(P-18:1/18:2)(b)	[M+H]+	726.5	337.3	17	PE(17:0/17:0)	100
392	PE(P-18:1/18:3)	[M+H]+	724.5	335.3	17	PE(17:0/17:0)	100
393	PE(P-18:1/20:3)(a)	[M+H]+	752.5	363.3	17	PE(17:0/17:0)	100
394	PE(P-18:1/20:3)(b)	[M+H]+	752.5	363.3	17	PE(17:0/17:0)	100
395	PE(P-18:1/20:4)(a)	[M+H]+	750.5	361.3	17	PE(17:0/17:0)	100
396	PE(P-18:1/20:4)(b)	[M+H]+	750.5	361.3	17	PE(17:0/17:0)	100
397	PE(P-18:1/20:5)(a)	[M+H]+	748.5	359.3	17	PE(17:0/17:0)	100
398	PE(P-18:1/20:5)(b)	[M+H]+	748.5	359.3	17	PE(17:0/17:0)	100
399	PE(P-18:1/22:4)	[M+H]+	778.5	389.3	17	PE(17:0/17:0)	100
400	PE(P-18:1/22:5)(a)	[M+H]+	776.6	387.3	17	PE(17:0/17:0)	100
401	PE(P-18:1/22:5)(b)	[M+H]+	776.6	387.3	17	PE(17:0/17:0)	100
402	PE(P-18:1/22:6)(a)	[M+H]+	774.5	385.3	17	PE(17:0/17:0)	100
403	PE(P-18:1/22:6)(b)	[M+H]+	774.5	385.3	17	PE(17:0/17:0)	100
404	PE(P-19:0/20:4)(a)	[M+H]+	766.6	361.3	17	PE(17:0/17:0)	100
405	PE(P-19:0/20:4)(b)	[M+H]+	766.6	361.3	17	PE(17:0/17:0)	100
406	PE(P-20:0/18:1)	[M+H]+	758.6	339.3	17	PE(17:0/17:0)	100
407	PE(P-20:0/18:2)	[M+H]+	756.6	337.3	17	PE(17:0/17:0)	100
408	PE(P-20:0/20:4)	[M+H]+	780.6	361.3	17	PE(17:0/17:0)	100
409	PE(P-20:0/22:6)	[M+H]+	804.6	385.3	17	PE(17:0/17:0)	100
410	PE(P-20:1/20:4)	[M+H]+	778.5	361.3	17	PE(17:0/17:0)	100
411	PE(P-20:1/22:6)	[M+H]+	802.6	385.3	17	PE(17:0/17:0)	100
412	LPE(16:0)[sn2]	[M+H]+	454.3	313.3	17	LPE(14:0)	100
413	LPE(16:0)[sn1]	[M+H]+	454.3	313.3	17	LPE(14:0)	100
414	LPE(17:0)[sn2]	[M+H]+	468.3	327.3	17	LPE(14:0)	100
415	LPE(17:0)[sn1]	[M+H]+	468.3	327.3	17	LPE(14:0)	100
416	LPE(18:0)[sn2]	[M+H]+	482.3	341.3	17	LPE(14:0)	100
417	LPE(18:0)[sn1]	[M+H]+	482.3	341.3	17	LPE(14:0)	100
418	LPE(18:1)[sn2]	[M+H]+	480.3	339.3	17	LPE(14:0)	100
419	LPE(18:1)[sn1]	[M+H]+	480.3	339.3	17	LPE(14:0)	100
420	LPE(18:2)[sn2]	[M+H]+	478.3	337.3	17	LPE(14:0)	100
421	LPE(18:2)[sn1]	[M+H]+	478.3	337.3	17	LPE(14:0)	100
422	LPE(20:4)[sn2]	[M+H]+	502.3	361.3	17	LPE(14:0)	100
423	LPE(20:4)[sn1]	[M+H]+	502.3	361.3	17	LPE(14:0)	100
424	LPE(22:6)[sn2]	[M+H]+	526.3	385.3	17	LPE(14:0)	100
425	LPE(22:6)[sn1]	[M+H]+	526.3	385.3	17	LPE(14:0)	100
426	LPE(P-16:0)	[M+H]+	438.3	266.4	19	LPE(14:0)	100
427	LPE(P-18:0)	[M+H]+	466.3	294.4	19	LPE(14:0)	100
428	LPE(P-18:1)	[M+H]+	464.3	292.4	19	LPE(14:0)	100
429	LPE(P-20:0)	[M+H]+	494.3	322.4	19	LPE(14:0)	100
430	PI(16:0/16:0)	[M+NH4]+	828.6	551.6	17	PE(17:0/17:0)	100
431	PI(16:0_16:1)	[M+NH4]+	826.5	549.5	17	PE(17:0/17:0)	100
432	PI(34:0)	[M+NH4]+	856.6	579.6	17	PE(17:0/17:0)	100
433	PI(34:1)	[M+NH4]+	854.6	577.6	17	PE(17:0/17:0)	100
434	PI(15-MHDA_18:1)/PI(17:0_18:1)	[M+NH4]+	868.6	591.6	17	PE(17:0/17:0)	100
435	PI(15-MHDA_18:2)/PI(17:0_18:2)	[M+NH4]+	866.6	589.6	17	PE(17:0/17:0)	100
436	PI(18:0_18:1)	[M+NH4]+	882.6	605.6	17	PE(17:0/17:0)	100
437	PI(36:2)	[M+NH4]+	880.6	603.6	17	PE(17:0/17:0)	100
438	PI(18:1_18:2)	[M+NH4]+	878.6	601.6	17	PE(17:0/17:0)	100
439	PI(16:0_20:3)(a)	[M+NH4]+	878.6	601.6	17	PE(17:0/17:0)	100
440	PI(16:0_20:3)(b)	[M+NH4]+	878.6	601.6	17	PE(17:0/17:0)	100
441	PI(16:0_20:4)	[M+NH4]+	876.6	599.6	17	PE(17:0/17:0)	100
442	PI(15-MHDA_20:4)/PI(17:0_20:4)	[M+NH4]+	890.6	613.6	17	PE(17:0/17:0)	100
443	PI(37:6)	[M+NH4]+	886.6	609.6	17	PE(17:0/17:0)	100
444	PI(18:0_20:2)	[M+NH4]+	908.6	631.6	17	PE(17:0/17:0)	100
445	PI(18:0_20:3)(a)	[M+NH4]+	906.6	629.6	17	PE(17:0/17:0)	100
446	PI(18:0_20:3)(b)	[M+NH4]+	906.6	629.6	17	PE(17:0/17:0)	100
447	PI(18:0_20:4)	[M+NH4]+	904.6	627.6	17	PE(17:0/17:0)	100
448	PI(38:5)(a)	[M+NH4]+	902.6	625.6	17	PE(17:0/17:0)	100
449	PI(38:5)(b)	[M+NH4]+	902.6	625.6	17	PE(17:0/17:0)	100
450	PI(38:6)	[M+NH4]+	900.6	623.6	17	PE(17:0/17:0)	100
451	PI(39:6)	[M+NH4]+	914.6	637.6	17	PE(17:0/17:0)	100
452	PI(18:0_22:4)	[M+NH4]+	932.6	655.6	17	PE(17:0/17:0)	100
453	PI(20:0_20:4)	[M+NH4]+	932.6	655.6	17	PE(17:0/17:0)	100
454	PI(18:0_22:5)(n3)	[M+NH4]+	930.6	653.6	17	PE(17:0/17:0)	100
455	PI(18:0_22:5)(n6)	[M+NH4]+	930.6	653.6	17	PE(17:0/17:0)	100
456	PI(18:0_22:6)	[M+NH4]+	928.6	651.6	17	PE(17:0/17:0)	100
457	LPI(18:0)[sn2]	[M+NH4]+	618.3	341.3	17	LPI(13:0)	20
458	LPI(18:0)[sn1]	[M+NH4]+	618.3	341.3	17	LPI(13:0)	20
459	LPI(18:1)[sn2]	[M+NH4]+	616.3	339.3	17	LPI(13:0)	20
460	LPI(18:1)[sn1]	[M+NH4]+	616.3	339.3	17	LPI(13:0)	20
461	LPI(18:2)[sn2]	[M+NH4]+	614.3	337.3	17	LPI(13:0)	20
462	LPI(18:2)[sn1]	[M+NH4]+	614.3	337.3	17	LPI(13:0)	20
463	LPI(20:4)[sn2]	[M+NH4]+	638.3	361.3	17	LPI(13:0)	20
464	LPI(20:4)[sn1]	[M+NH4]+	638.3	361.3	17	LPI(13:0)	20
465	PS(36:1)	[M+H]+	790.6	605.6	25	PS(17:0/17:0)	50
466	PS(36:2)	[M+H]+	788.5	603.5	25	PS(17:0/17:0)	50
467	PS(38:3)	[M+H]+	814.6	629.6	25	PS(17:0/17:0)	50
468	PS(38:4)	[M+H]+	812.5	627.5	25	PS(17:0/17:0)	50
469	PS(38:5)	[M+H]+	810.5	625.5	25	PS(17:0/17:0)	50
470	PS(40:5)	[M+H]+	838.6	653.6	25	PS(17:0/17:0)	50
471	PS(40:6)	[M+H]+	836.5	651.5	25	PS(17:0/17:0)	50
472	PG(34:1)	[M+NH4]+	766.6	577.5	21	PG(17:0/17:0)	50
473	PG(34:2)	[M+NH4]+	764.6	575.5	21	PG(17:0/17:0)	50
474	PG(36:1)	[M+NH4]+	794.6	605.6	21	PG(17:0/17:0)	50
475	PG(36:2)	[M+NH4]+	792.6	603.5	21	PG(17:0/17:0)	50
476	CE(14:0)	[M+NH4]+	614.6	369.3	10	CE(18:0) d6	1000
477	CE(15:0)	[M+NH4]+	628.6	369.3	10	CE(18:0) d6	1000
478	CE(16:0)	[M+NH4]+	642.6	369.3	10	CE(18:0) d6	1000
479	CE(16:1)	[M+NH4]+	640.6	369.3	10	CE(18:0) d6	1000
480	CE(16:2)	[M+NH4]+	638.6	369.3	10	CE(18:0) d6	1000
481	CE(17:0)	[M+NH4]+	656.6	369.3	10	CE(18:0) d6	1000
482	CE(17:1)	[M+NH4]+	654.6	369.3	10	CE(18:0) d6	1000
483	CE(18:0)	[M+NH4]+	670.7	369.3	10	CE(18:0) d6	1000
484	CE(18:1)	[M+NH4]+	668.6	369.3	10	CE(18:0) d6	1000
485	CE(18:2)	[M+NH4]+	666.6	369.3	10	CE(18:0) d6	1000
486	CE(18:3)	[M+NH4]+	664.6	369.3	10	CE(18:0) d6	1000
487	CE(20:0)	[M+NH4]+	698.7	369.3	10	CE(18:0) d6	1000
488	CE(20:1)	[M+NH4]+	696.7	369.3	10	CE(18:0) d6	1000
489	CE(20:2)	[M+NH4]+	694.7	369.3	10	CE(18:0) d6	1000
490	CE(20:3)	[M+NH4]+	692.6	369.3	10	CE(18:0) d6	1000
491	CE(20:4)	[M+NH4]+	690.6	369.3	10	CE(18:0) d6	1000
492	CE(20:5)	[M+NH4]+	688.6	369.3	10	CE(18:0) d6	1000
493	CE(22:0)	[M+NH4]+	726.7	369.3	10	CE(18:0) d6	1000
494	CE(22:1)	[M+NH4]+	724.7	369.3	10	CE(18:0) d6	1000
495	CE(22:4)	[M+NH4]+	718.7	369.3	10	CE(18:0) d6	1000
496	CE(22:5)(n3)	[M+NH4]+	716.6	369.3	10	CE(18:0) d6	1000
497	CE(22:5)(n6)	[M+NH4]+	716.6	369.3	10	CE(18:0) d6	1000
498	CE(22:6)	[M+NH4]+	714.6	369.3	10	CE(18:0) d6	1000
499	CE(24:0)	[M+NH4]+	754.7	369.3	10	CE(18:0) d6	1000
500	CE(24:1)	[M+NH4]+	752.7	369.3	10	CE(18:0) d6	1000
501	CE(24:4)	[M+NH4]+	746.7	369.3	10	CE(18:0) d6	1000
502	CE(24:5)	[M+NH4]+	744.7	369.3	10	CE(18:0) d6	1000
503	CE(24:6)	[M+NH4]+	742.7	369.3	10	CE(18:0) d6	1000
504	COH	[M+NH4]+	369.4	161.2	23	COH d7	10000
505	DE(16:0)	[M+NH4]+	640.8	367.4	23	CE(18:0) d6	1000
506	DE(18:1)	[M+NH4]+	666.8	367.4	23	CE(18:0) d6	1000
507	DE(18:2)	[M+NH4]+	664.8	367.4	23	CE(18:0) d6	1000
508	DE(20:4)	[M+NH4]+	688.8	367.4	23	CE(18:0) d6	1000
509	DE(20:5)	[M+NH4]+	686.8	367.4	23	CE(18:0) d6	1000
510	DE(22:6)	[M+NH4]+	712.8	367.4	23	CE(18:0) d6	1000
511	Acylcarnitine(12:0)	[M+H]+	344.3	85.1	30	AcylCarnitine 16:0 d3	10
512	Acylcarnitine(13:0)	[M+H]+	358.3	85.1	30	AcylCarnitine 16:0 d4	11
513	Acylcarnitine(14:0)	[M+H]+	372.3	85.1	30	AcylCarnitine 16:0 d5	12
514	Acylcarnitine(14:1)	[M+H]+	370.3	85.1	30	AcylCarnitine 16:0 d6	13
515	Acylcarnitine(14:2)	[M+H]+	368.3	85.1	30	AcylCarnitine 16:0 d7	14
516	Acylcarnitine(15:0)(a)	[M+H]+	386.3	85.1	30	AcylCarnitine 16:0 d8	15
517	Acylcarnitine(15:0)(b)	[M+H]+	386.3	85.1	30	AcylCarnitine 16:0 d9	16
518	Acylcarnitine(16:0)	[M+H]+	400.4	85.1	30	AcylCarnitine 16:0 d10	17
519	Acylcarnitine(16:1)	[M+H]+	398.3	85.1	30	AcylCarnitine 16:0 d11	18
520	Acylcarnitine(17:0)(a)	[M+H]+	414.4	85.1	30	AcylCarnitine 16:0 d12	19
521	Acylcarnitine(17:0)(b)	[M+H]+	414.4	85.1	30	AcylCarnitine 16:0 d13	20
522	Acylcarnitine(18:0)	[M+H]+	428.4	85.1	30	AcylCarnitine 16:0 d14	21
523	Acylcarnitine(18:1)	[M+H]+	426.4	85.1	30	AcylCarnitine 16:0 d15	22
524	Acylcarnitine(18:2)	[M+H]+	424.3	85.1	30	AcylCarnitine 16:0 d16	23
525	DG(14:0_16:0)	[M+NH4]+	558.5	313.3	21	DG(15:0/15:0)	200
526	DG(16:0_16:0)	[M+NH4]+	586.5	313.2	21	DG(15:0/15:0)	200
527	DG(16:0_16:1)	[M+NH4]+	584.5	313.2	21	DG(15:0/15:0)	200
528	DG(14:0_18:2)	[M+NH4]+	582.5	285.2	21	DG(15:0/15:0)	200
529	DG(16:0_18:1)	[M+NH4]+	612.6	313.3	21	DG(15:0/15:0)	200
530	DG(16:1_18:1)	[M+NH4]+	610.5	339.2	21	DG(15:0/15:0)	200
531	DG(16:0_18:2)	[M+NH4]+	610.5	313.2	21	DG(15:0/15:0)	200
532	DG(18:0_18:1)	[M+NH4]+	640.6	341.3	21	DG(15:0/15:0)	200
533	DG(18:1_18:1)	[M+NH4]+	638.6	339.3	21	DG(15:0/15:0)	200
534	DG(18:0_18:2)	[M+NH4]+	638.6	341.3	21	DG(15:0/15:0)	200
535	DG(18:1_18:2)	[M+NH4]+	636.6	339.3	21	DG(15:0/15:0)	200
536	DG(18:2_18:2)	[M+NH4]+	634.5	337.2	21	DG(15:0/15:0)	200
537	DG(18:1_18:3)	[M+NH4]+	634.5	339.2	21	DG(15:0/15:0)	200
538	DG(16:0_20:4)	[M+NH4]+	634.5	313.2	21	DG(15:0/15:0)	200
539	DG(18:1_20:3)	[M+NH4]+	662.6	339.3	21	DG(15:0/15:0)	200
540	DG(18:0_20:4)	[M+NH4]+	662.6	341.3	21	DG(15:0/15:0)	200
541	DG(18:1_20:4)	[M+NH4]+	660.6	339.3	21	DG(15:0/15:0)	200
542	DG(16:0_22:5)	[M+NH4]+	660.6	313.3	21	DG(15:0/15:0)	200
543	DG(18:2_20:4)	[M+NH4]+	658.5	337.2	21	DG(15:0/15:0)	200
544	DG(16:0_22:6)	[M+NH4]+	658.5	313.2	21	DG(15:0/15:0)	100
545	TG(48:0)[NL-16:0]	[M+NH4]+	824.8	551.5	21	TG(51:0) [NL-17:0]	100
546	TG(48:1)[NL-18:1]	[M+NH4]+	822.8	523.5	21	TG(51:0) [NL-17:0]	100
547	TG(48:2)[NL-14:1]	[M+NH4]+	820.8	577.5	21	TG(51:0) [NL-17:0]	100
548	TG(48:2)[NL-16:1]	[M+NH4]+	820.8	549.5	21	TG(51:0) [NL-17:0]	100
549	TG(48:3)[NL-16:1]	[M+NH4]+	818.8	547.5	21	TG(51:0) [NL-17:0]	100
550	TG(50:0)[NL-18:0]	[M+NH4]+	852.8	551.5	21	TG(51:0) [NL-17:0]	100
551	TG(50:1)[NL-14:0]	[M+NH4]+	850.8	605.5	21	TG(51:0) [NL-17:0]	100
552	TG(50:1)[NL-18:1]	[M+NH4]+	850.8	551.5	21	TG(51:0) [NL-17:0]	100
553	TG(50:2)[NL-18:1]	[M+NH4]+	848.8	549.5	21	TG(51:0) [NL-17:0]	100
554	TG(50:2)[NL-18:2]	[M+NH4]+	848.8	551.5	21	TG(51:0) [NL-17:0]	100
555	TG(50:3)[NL-14:1]	[M+NH4]+	846.8	603.5	21	TG(51:0) [NL-17:0]	100
556	TG(50:3)[NL-16:1]	[M+NH4]+	846.8	575.5	21	TG(51:0) [NL-17:0]	100
557	TG(50:4)[NL-14:0]	[M+NH4]+	844.8	599.5	21	TG(51:0) [NL-17:0]	100
558	TG(51:0)[NL-16:0]	[M+NH4]+	866.7	593.4	21	TG(51:0) [NL-17:0]	100
559	TG(51:2)[NL-15:0]	[M+NH4]+	862.8	603.5	21	TG(51:0) [NL-17:0]	100
560	TG(52:1)[NL-18:0]	[M+NH4]+	878.8	577.5	21	TG(51:0) [SIM]	100
561	TG(52:2)[NL-16:0]	[M+NH4]+	876.8	603.5	21	TG(51:0) [SIM]	100
562	TG(52:3)[NL-16:1]	[M+NH4]+	874.8	603.5	21	TG(51:0) [SIM]	100
563	TG(52:3)[NL-18:2]	[M+NH4]+	874.8	577.5	21	TG(51:0) [NL-17:0]	100
564	TG(54:0)[NL-18:0]	[M+NH4]+	908.8	607.5	21	TG(51:0) [NL-17:0]	100
565	TG(54:1)[NL-18:1]	[M+NH4]+	906.8	607.5	21	TG(51:0) [NL-17:0]	100
566	TG(54:2)[NL-18:0]	[M+NH4]+	904.8	603.5	21	TG(51:0) [SIM]	100
567	TG(54:3)[NL-18:1]	[M+NH4]+	902.8	603.5	21	TG(51:0) [SIM]	100
568	TG(54:4)[NL-18:2]	[M+NH4]+	900.8	603.5	21	TG(51:0) [SIM]	100
569	TG(56:6)[NL-20:4]	[M+NH4]+	924.8	603.5	21	TG(51:0) [NL-17:0]	100
570	TG(56:8)[NL-20:4]	[M+NH4]+	920.8	599.5	21	TG(51:0) [NL-17:0]	100
571	TG(58:8)[NL-22:6]	[M+NH4]+	948.8	603.5	21	TG(51:0) [NL-17:0]	100
572	TG(O-50:1)[NL-16:0]	[M+NH4]+	836.8	563.5	21	TG(51:0) [NL-17:0]	100
573	TG(O-52:0)[NL-16:0]	[M+NH4]+	866.8	593.5	21	TG(51:0) [NL-17:0]	100
574	TG(O-52:2)[NL-16:0]	[M+NH4]+	862.8	589.5	21	TG(51:0) [NL-17:0]	100
575	Ubiquinone	[M+NH4]+	880.7	197	21	Hex3Cer(d18:1/17:0)	100
