# Supplementary material for: Metabolic phenotyping of BMI to characterize cardiometabolic risk: evidence from large population-based cohorts
Source: Nat Commun. 2023 Oct 7;14:6280. doi: 10.1038/s41467-023-41963-7 (PMC10560260; doi:10.1038/s41467-023-41963-7)
Supplement: Supplementary file 8 — Supplementary Data 5 [file 41467_2023_41963_MOESM8_ESM.xlsx]

## Sheet: Supplementary Data 5
Supplementary Data 5: Coefficient of variation (CV) for the QC materials used in the AusDiab cohort
#	Lipid	TQC (684 samples): Median %CV = 10.9				PQC (566 samples): Median %CV = 10.7				NIST (212 samples): Median %CV = 10.7
		MEAN	MEDIAN	SD	%CV	MEAN	MEDIAN	SD	%CV	MEAN	MEDIAN	SD	%CV
1	dhCer(d18:0/16:0)	18.0668	17.6433	6.41015	35.4802	19.4068	19.0568	6.31387	32.5343	21.3048	20.8608	7.24652	34.0136			SM(d18:2/14:0)
2	dhCer(d18:0/18:0)	17.453	16.993	5.18932	29.7331	18.7579	18.1806	5.35202	28.5321	20.8888	19.8034	6.85062	32.7956			SM(d18:2/16:0)
3	dhCer(d18:0/20:0)	46.1031	44.8863	12.4687	27.0452	51.028	49.785	13.1356	25.7419	51.9821	50.1695	13.5104	25.9906			SM(34:3)
4	dhCer(d18:0/22:0)	199.4	198.889	31.6175	15.8563	220.123	219.157	32.1418	14.6017	243.962	241.239	32.1135	13.1633	SM(d18:2/14:0)		SM(d18:0/14:0)
5	dhCer(d18:0/24:0)	220.334	218.898	32.823	14.8969	242.036	241.116	31.5223	13.0238	246.166	247.601	31.0562	12.6159	SM(d17:1/14:0)		PC(P-16:0/14:0)
6	dhCer(d18:0/24:1)	190.179	188.867	32.8365	17.2661	207.253	205.644	30.4654	14.6996	198.662	195.742	29.9692	15.0855	SM(d18:0/14:0)		SM(d18:0/22:0)
7	Cer(d16:1/16:0)	26.0631	25.3953	6.89444	26.4529	27.5988	27.2952	6.0503	21.9223	19.1979	18.6994	4.70191	24.4918	SM(d18:2/16:0)		PC(O-34:1)
8	Cer(d16:1/18:0)	26.3292	25.8596	5.23352	19.8773	27.683	27.4412	4.50766	16.2831	19.514	19.1109	4.04941	20.7513	SM(d18:0/22:0)		SM(d18:2/17:0)
9	Cer(d16:1/20:0)	28.2096	28.0011	3.46249	12.2741	29.5002	29.2971	3.81797	12.9422	18.3046	18.1104	2.83944	15.5121	SM(34:3)		LPC(P-16:0)
10	Cer(d16:1/22:0)	222.662	220.683	26.5714	11.9335	234.539	232.941	27.7647	11.838	155.578	153.856	18.8311	12.104	SM(d18:2/23:0)		PC(38:7)(c)
11	Cer(d16:1/24:0)	477.004	476.964	59.7022	12.5161	507.406	505.263	52.107	10.2693	306.402	303.479	36.0361	11.761	PC(38:7)(c)		SM(d18:1/16:0)
12	Cer(d16:1/24:1)	168.008	166.777	20.5457	12.229	176.945	175.875	20.1425	11.3835	100.351	98.9784	13.1543	13.1083	PC(P-16:0/14:0)		CE(20:3)
13	Cer(d17:1/16:0)	19.5272	19.1307	4.7796	24.4767	20.4532	20.2443	4.19827	20.5262	14.7421	14.741	3.39994	23.0628	SM(d18:2/24:0)		SM(d18:2/23:0)
14	Cer(d17:1/18:0)	11.9441	11.7873	2.40648	20.1479	12.4825	12.4099	2.2944	18.381	10.623	10.5331	2.47602	23.3082	PC(18:0_20:3)		PC(18:0_20:3)
15	Cer(d17:1/20:0)	5.05394	5.00603	1.19177	23.5811	5.32026	5.14674	1.29787	24.3948	3.47173	3.49072	1.02748	29.5958	PC(O-34:1)		GM3(d18:1/24:1)
16	Cer(d17:1/22:0)	90.788	89.5093	13.1699	14.5062	97.5885	96.8885	12.3529	12.6582	64.7706	63.6466	10.4951	16.2034	Cer(d18:1/16:0)		SM(d16:1/19:0)
17	Cer(d17:1/24:0)	253.373	252.766	30.2051	11.9212	268.064	267.438	27.0155	10.078	163.283	162.068	19.7083	12.07	GM3(d18:1/24:1)		PC(O-36:0)
18	Cer(d17:1/24:1)	134.26	134.182	18.0582	13.4502	143.791	143.553	17.3097	12.0381	81.6763	80.6747	12.3053	15.066	PC(39:5)(a)		SM(d18:2/24:0)
19	Cer(d18:1/14:0)	8.40075	8.04871	2.70987	32.2575	8.87325	8.58708	2.73821	30.8592	7.66672	7.49073	2.33361	30.4381	HexCer(d18:2/24:0)		PE(P-20:0/18:2)
20	Cer(d18:1/16:0)	168.216	167.532	17.2933	10.2804	175.346	174.784	16.7857	9.57287	176.477	175.502	16.44	9.31565	TG(50:1)[NL-18:1]		Cer(d18:1/16:0)
21	Cer(d18:1/18:0)	58.1019	58.2341	5.81069	10.0009	61.9829	61.592	6.11023	9.85793	67.492	67.561	7.22595	10.7064	PC(P-18:0/18:2)		PE(P-18:0/18:1)
22	Cer(d18:1/20:0)	182.992	182.516	22.7264	12.4193	194.495	192.807	22.4014	11.5177	183.78	182.943	23.2757	12.665	PE(P-20:0/18:2)		Acylcarnitine(18:1)
23	Cer(d18:1/22:0)	1479.24	1487.78	169.017	11.426	1573.25	1561.91	145.144	9.22579	1593.7	1591.78	165.633	10.393	PC(O-36:0)		LPC(O-24:2)
24	Cer(d18:1/24:0)	3497.02	3492.48	330.714	9.45701	3725.58	3692.92	319.387	8.57281	3481.27	3456.01	316.611	9.0947	SM(d18:1/16:0)		Acylcarnitine(18:0)
25	Cer(d18:1/24:1)	1583.91	1583.76	185.985	11.7422	1704.16	1702.89	168.801	9.90526	1414.39	1404.4	146.754	10.3758	Acylcarnitine(18:0)		PC(P-38:5)(a)
26	Cer(d18:1/26:0)	53.4025	53.3657	6.61356	12.3844	55.9487	55.4839	7.02621	12.5583	48.0294	47.8211	7.0664	14.7126	PE(P-16:0/18:1)		PC(P-18:0/18:2)
27	Cer(d18:2/14:0)	2.98665	2.8844	1.13947	38.1522	3.18309	3.01739	1.20937	37.9936	2.43713	2.35637	1.04329	42.8081	Acylcarnitine(18:1)		CE(14:0)
28	Cer(d18:2/16:0)	27.5262	27.186	5.77475	20.9791	28.694	28.3501	5.37677	18.7383	25.6762	25.4007	4.96646	19.3427	PE(18:0_18:1)		Hex2Cer(d18:1/18:0)
29	Cer(d18:2/17:0)	2.47339	2.25867	1.33515	53.9806	2.59917	2.3855	1.28511	49.4429	2.41346	2.3218	1.32178	54.7669	CE(14:0)		PC(P-16:0/18:1)
30	Cer(d18:2/18:0)	17.384	17.1126	3.56617	20.5141	18.2182	18.0571	3.55985	19.5401	16.6616	15.964	3.58391	21.51	LPC(O-24:2)		Sulfatide(d18:1:/24:1)
31	Cer(d18:2/20:0)	19.9607	19.6517	2.91069	14.5822	20.848	20.7266	2.76046	13.2409	17.887	17.5496	2.6391	14.7543	SM(41:1)(a)		LPC(26:0)[sn1]
32	Cer(d18:2/22:0)	299.291	298.995	36.0907	12.0587	317.45	316.213	35.634	11.2251	293.834	291.817	30.0667	10.2325	LPC(26:0)[sn1]		TG(54:2)[NL-18:0]
33	Cer(d18:2/24:0)	800.798	799.602	97.6907	12.1992	856.347	851.779	86.2135	10.0676	725.613	723.397	73.2567	10.0958	Cer(d16:1/18:0)		PI(38:6)
34	Cer(d18:2/24:1)	310.094	309.73	38.0392	12.267	330.065	327.141	35.5186	10.7611	242.906	241.675	24.8644	10.2362	TG(56:6)[NL-20:4]		SM(d18:2/18:0)
35	Cer(d18:2/26:0)	11.4994	11.3575	2.63867	22.9462	12.1842	12.0157	2.70514	22.202	9.23564	9.27827	2.35831	25.5348	PE(18:1_22:6)(a)		TG(56:6)[NL-20:4]
36	Cer(d19:1/16:0)	3.48474	3.30286	1.36578	39.1932	3.73444	3.64575	1.31961	35.3363	2.75565	2.65633	1.11654	40.5181	HexCer(d18:1/16:0)		PE(P-18:0/22:4)
37	Cer(d19:1/18:0)	4.23376	4.13341	1.14572	27.0615	4.32828	4.28639	1.06084	24.5096	3.67627	3.58017	1.04557	28.441	Hex2Cer(d18:1/18:0)		PC(38:5)(a)
38	Cer(d19:1/20:0)	9.50381	9.29397	2.9899	31.46	10.2529	10.1105	2.87931	28.0829	7.01687	6.80201	2.34934	33.4813	PI(38:6)		PC(18:0_18:2)
39	Cer(d19:1/22:0)	118.019	117.245	15.9763	13.5371	125.643	125.16	13.7352	10.9319	82.2909	81.4877	10.981	13.3441	PC(18:0_18:2)		PI(18:0_22:5)(n3)
40	Cer(d19:1/24:0)	280.145	280.136	26.4341	9.43588	297.62	295.452	27.752	9.32464	176.289	174.936	16.8982	9.58551	PC(O-16:0/16:0)		PC(39:5)(a)
41	Cer(d19:1/24:1)	203.76	204.925	25.3846	12.4581	216.652	217.295	22.7635	10.507	110.164	109.377	14.4184	13.0881	Sulfatide(d18:1:/24:1)		PE(18:0_18:1)
42	Cer(d19:1/26:0)	6.89319	6.76396	1.87719	27.2326	7.21949	7.03877	1.94413	26.929	5.52224	5.47383	1.53963	27.8805	CE(20:3)		PC(14:0_16:0)
43	Cer(d20:1/22:0)	12.8048	12.7106	2.86958	22.4102	13.5028	13.4533	2.74028	20.2942	15.0501	14.6372	3.3586	22.3161	PE(P-18:0/22:4)		SM(d18:1/24:1)
44	Cer(d20:1/24:0)	25.4949	25.2287	4.42189	17.3443	26.6573	26.4427	4.46839	16.7624	26.1087	26.034	4.486	17.182	SM(d18:2/17:0)		LPC(P-18:1)
45	Cer(d20:1/24:1)	14.3448	14.2601	2.827	19.7075	15.1148	15.116	2.86569	18.9595	13.2567	13.1511	2.86463	21.6089	PC(18:2_18:2)		PI(16:0_20:3)(b)
46	Cer(d20:1/26:0)	10.5715	10.4385	2.83376	26.8057	11.1669	10.8413	3.04953	27.3086	10.9601	10.7892	3.02336	27.5851	PC(15-MHDA_18:1)		Acylcarnitine(16:1)
47	HexCer(d16:1/18:0)	20.1868	19.4537	6.02251	29.834	20.5823	20.0452	5.80621	28.2097	13.3934	12.5598	4.63444	34.6024	LPC(P-18:1)		HexCer(d18:1/16:0)
48	HexCer(d16:1/20:0)	27.2407	26.7084	6.71463	24.6493	27.6789	27.4657	6.53793	23.6206	14.9017	14.3585	4.4809	30.0698	SM(43:2)(c)		PE(P-16:0/22:4)
49	HexCer(d16:1/22:0)	62.3387	61.2228	10.5494	16.9227	63.962	62.7172	11.6025	18.1397	32.9657	32.6983	6.41859	19.4705	PC(P-38:5)(a)		SM(43:2)(c)
50	HexCer(d16:1/24:0)	67.2613	66.7938	11.9089	17.7055	69.5312	69.2624	11.7009	16.8283	35.5547	34.224	7.06094	19.8594	PI(37:6)		PC(15-MHDA_18:1)
51	HexCer(d18:1/16:0)	567.325	563.89	88.7849	15.6497	590.122	579.261	92.7129	15.7108	526.047	522.013	86.3159	16.4084	PE(P-18:0/18:1)
52	HexCer(d18:1/18:0)	112.651	110.078	20.8517	18.51	114.929	115.079	21.0146	18.2848	100.822	99.3929	18.3468	18.1973	TG(50:4)[NL-14:0]
53	HexCer(d18:1/20:0)	55.4685	54.6478	10.0058	18.0387	57.4511	56.701	11.0013	19.149	40.4086	39.4435	8.41941	20.8357	TG(50:3)[NL-14:1]
54	HexCer(d18:1/22:0)	492.758	487.292	70.3626	14.2793	510.12	505.751	74.6473	14.6333	399.043	397.562	57.5781	14.429	PI(16:0_16:1)
55	HexCer(d18:1/24:0)	870.062	865.917	141.222	16.2312	914.467	907.83	153.107	16.7428	704.355	689.697	108.018	15.3358	PC(35:5)
56	HexCer(d18:1/24:1)	634.369	632.037	84.6792	13.3486	657.202	656.164	89.9341	13.6844	523.716	525.064	69.1858	13.2105	Cer(d18:2/26:0)
57	HexCer(d18:2/18:0)	13.0005	12.526	4.42105	34.0069	13.0766	12.4844	4.46234	34.1247	11.4886	11.1711	4.38691	38.185	PC(P-16:0/18:1)
58	HexCer(d18:2/20:0)	10.7949	10.4514	3.2426	30.0382	11.0726	10.9019	3.22518	29.1277	8.54135	8.0037	2.98028	34.8924	Cer(d19:1/18:0)
59	HexCer(d18:2/22:0)	57.3588	56.4355	10.6686	18.5997	59.2351	58.4937	10.3522	17.4764	45.3242	43.6292	10.982	24.2298	LPC(22:5)[sn1](n6)
60	HexCer(d18:2/24:0)	164.218	163.263	26.2345	15.9754	170.617	169.108	26.4301	15.4909	124.817	123.74	20.5448	16.4598	PC(17:0_18:2)
61	Hex2Cer(d16:1/16:0)	96.6035	96.4567	11.2233	11.6179	98.7918	98.6709	11.2478	11.3854	62.972	62.7801	7.93529	12.6013	dhCer(d18:0/24:1)
62	Hex2Cer(d16:1/24:1)	19.4256	18.863	5.57934	28.7216	20.5059	19.6633	6.76091	32.9706	14.3539	11.922	8.26538	57.5827	PC(18:0_22:4)
63	Hex2Cer(d18:1/16:0)	1595.6	1605.55	181.332	11.3645	1658.48	1651.53	184.082	11.0995	1493.94	1503.96	159.339	10.6656	PE(16:0_18:3)(a)
64	Hex2Cer(d18:1/18:0)	20.0964	19.6564	5.51923	27.4638	20.5288	20.2975	5.17127	25.1903	16.7875	16.884	5.12411	30.5234	PC(28:0)
65	Hex2Cer(d18:1/20:0)	15.4611	15.0599	4.18446	27.0644	15.9862	15.7015	4.04096	25.2778	13.5212	13.1594	4.14473	30.6536	PI(18:0_22:5)(n3)
66	Hex2Cer(d18:1/22:0)	67.2177	67.3248	9.26144	13.7783	69.9831	70.1965	9.16647	13.0981	59.1637	59.1613	7.91112	13.3716	PI(18:0_20:3)(b)
67	Hex2Cer(d18:1/24:0)	146.805	146.946	21.6288	14.733	154.197	153.085	21.1002	13.6839	126.684	126.948	18.4577	14.5699	PE(P-16:0/22:4)
68	Hex2Cer(d18:1/24:1)	260.187	260.521	29.1689	11.2108	270.847	270.921	31.0614	11.4682	206.674	205.313	20.8461	10.0865	LPC(P-16:0)
69	Hex2Cer(d18:2/16:0)	122.459	122.086	13.9497	11.3914	124.392	123.861	14.274	11.475	114.599	112.722	12.9931	11.3379	PC(38:5)(a)
70	Hex2Cer(d18:2/24:1)	67.1446	66.8881	10.4883	15.6205	68.7159	68.7068	10.2409	14.9032	51.5568	51.8809	8.74148	16.955	PI(16:0_20:3)(b)
71	Hex3Cer(d18:1/16:0)	878.063	871.052	99.5758	11.3404	909.03	899.848	97.6543	10.7427	785.154	780.731	86.4747	11.0137	TG(54:2)[NL-18:0]
72	Hex3Cer(d18:1/18:0)	220.222	218.236	43.322	19.672	232.034	229.793	42.1838	18.18	198.339	196.905	38.239	19.2796	HexCer(d18:2/20:0)
73	Hex3Cer(d18:1/20:0)	72.653	70.271	19.8779	27.3601	76.2305	75.1146	19.6668	25.7992	60.3635	60.0822	17.292	28.6464	PC(16:0_18:2)
74	Hex3Cer(d18:1/22:0)	186.989	185.717	29.1567	15.5927	194.709	193.077	28.0392	14.4006	156.955	155.308	27.0239	17.2176	PS(36:1)
75	Hex3Cer(d18:1/24:0)	183.266	181.463	33.1635	18.0959	189.439	186.341	33.9165	17.9036	158.014	155.751	27.9568	17.6926	PI(18:0_18:1)
76	Hex3Cer(d18:1/24:1)	326.171	322.729	43.9657	13.4793	337.531	335.844	43.8175	12.9818	260.667	256.944	36.8917	14.1528	Acylcarnitine(12:0)
77	GM3(d18:1/16:0)	727.274	719.365	82.4442	11.3361	750.909	748.998	78.0239	10.3906	675.499	665.782	68.0578	10.0752	dhCer(d18:0/22:0)
78	GM3(d18:1/18:0)	363.89	360.912	54.5258	14.9841	376.805	372.301	52.5641	13.9499	302.138	303.297	41.6264	13.7773	Acylcarnitine(14:2)
79	GM3(d18:1/20:0)	664.603	648.695	142.771	21.4822	691.323	682.913	132.277	19.1339	654.728	638.895	132.907	20.2995	PC(16:0_18:3)(a)
80	GM3(d18:1/22:0)	516.286	509.098	82.6998	16.0182	537.164	534.444	81.5187	15.1758	554.634	546.06	88.4665	15.9504	PC(16:1_22:6)
81	GM3(d18:1/24:0)	306.999	304.962	45.4685	14.8107	319.699	317.061	45.6841	14.2897	306.484	301.856	49.1307	16.0304	DG(14:0_16:0)
82	GM3(d18:1/24:1)	586.01	582.81	86.2019	14.71	610.481	608.159	81.4692	13.3451	516.111	503.471	81.7127	15.8324	LPC(15:0)[sn1]
83	GM3(d18:2/24:1)	178.797	161.661	183.063	102.386	182.312	164.877	188.447	103.365	133.164	124.928	53.475	40.1574	GM3(d18:1/24:0)
84	GM1(d18:1/16:0)	47.7389	46.9576	9.25197	19.3804	49.7324	49.9665	9.13864	18.3756	43.1843	42.5363	8.69412	20.1326	PE(P-18:0/22:5)(n6)
85	Sulfatide(d18:1:/16:0(OH))	230.342	227.368	36.7094	15.9369	241.901	240.622	36.4443	15.0658	227.848	225.633	36.4537	15.9992	PI(16:0/16:0)
86	Sulfatide(d18:1:/16:0)	351.801	352.548	68.8114	19.5598	359.056	358.163	64.7463	18.0324	330.898	324.366	59.7671	18.0621	PE(P-18:1/20:5)(a)
87	Sulfatide(d18:1:/24:0(OH))	84.0973	82.3596	24.8241	29.5184	89.6626	87.8627	24.5134	27.3396	75.6186	74.4341	23.3303	30.8526	PC(16:0_18:0)
88	Sulfatide(d18:1:/24:0)	67.8172	66.2151	19.3417	28.5204	71.5797	70.3246	19.0478	26.6106	62.3254	59.4286	18.874	30.283	LPC(20:0)[sn1]
89	Sulfatide(d18:1:/24:1(OH))	205.74	200.595	50.7102	24.6477	218.716	213.873	48.4303	22.143	164.964	163.363	42.9906	26.0607	Cer(d16:1/22:0)
90	Sulfatide(d18:1:/24:1)	105.42	102.43	30.504	28.9358	113.928	110.559	31.3243	27.4947	84.3665	82.0217	26.1095	30.9477	TG(48:0)[NL-16:0]
91	SM(d17:1/14:0)	241.111	240.966	10.9383	4.53664	254.76	254.584	14.7789	5.80113	118.985	118.754	6.8226	5.73398	SM(d18:0/16:0)
92	SM(d18:0/14:0)	301.62	300.765	16.4907	5.46736	319.753	319.482	20.4489	6.39522	212.049	211.484	12.2854	5.79365	dhCer(d18:0/18:0)
93	SM(d18:1/14:0)/SM(d16:1/16:0)	9534.07	9520.85	437.606	4.58992	10113.4	10109.1	602.819	5.96059	6521.64	6501.1	348.805	5.34842	LPE(P-18:1)
94	SM(d18:2/14:0)	686.478	685.987	29.8526	4.34866	724.783	725.728	46.3304	6.39232	513.114	509.256	27.7795	5.41391	CE(22:5)(n6)
95	SM(d17:1/16:0)	6179.69	6163.31	323.887	5.24115	6575.04	6561.37	401.581	6.10766	4033.5	4027.97	231.658	5.74333	LPC(16:1)[sn1]
96	SM(d18:0/16:0)	8429.38	8373.94	819.701	9.72433	9031.01	8963.56	873.187	9.66876	8682	8685.76	814.083	9.37668	PE(P-16:0/22:5)(n6)
97	SM(d18:1/16:0)	172777	172630	10414	6.02743	184887	184307	12860.3	6.95578	169951	169048	10395.2	6.11661	Hex2Cer(d18:2/16:0)
98	SM(d18:2/16:0)	13826	13836	653.92	4.72965	14630.4	14711.7	877.793	5.99979	13797.2	13721.8	793.581	5.75175	LPC(22:1)[sn1]
99	SM(34:3)	82.3264	82.5175	3.99263	4.84975	86.9481	86.9799	5.52404	6.35326	93.1532	92.7626	5.48399	5.88707	CE(18:0)
100	SM(d16:1/19:0)	1074.28	1069.23	90.2792	8.40366	1139.36	1132.14	96.5438	8.47353	711.092	703.243	74.5854	10.4889	DE(20:5)
101	SM(d18:1/17:0)/SM(d17:1/18:0)	2265.57	2260.04	196.403	8.66901	2430.8	2419.96	205.2	8.44165	1755.28	1741.32	136.285	7.76431	GM1(d18:1/16:0)
102	SM(d18:2/17:0)	408.247	408.133	22.1029	5.4141	435.21	436.445	27.6533	6.35401	333.956	332.661	20.9658	6.27802	PC(14:0_16:0)
103	SM(35:2)(b)	168.486	167.832	12.1839	7.23138	179.756	178.774	13.7666	7.6585	164.004	164.238	12.8858	7.85698	Cer(d20:1/22:0)
104	SM(d18:1/18:0)/SM(d16:1/20:0)	20076.2	20009.9	1357.05	6.75948	21346.6	21212.1	1654.67	7.75144	18569	18565.3	1418.24	7.63768	LPC(22:5)[sn1](n3)/LPC(22:5)[sn2](n6)
105	SM(d18:2/18:0)	10031.3	10000.7	641.397	6.39397	10615.6	10606.6	731.686	6.89259	11325.5	11248.1	829.456	7.32382	SM(d18:1/22:0)/SM(d16:1/24:0)
106	SM(d18:2/18:1)	575.913	574.633	28.4935	4.94754	610.873	610.58	36.5307	5.98007	981.941	977.062	52.1094	5.30677	Hex2Cer(d18:1/20:0)
107	SM(37:2)	390.931	391.328	24.9099	6.37193	417.067	416.806	27.5386	6.60293	266.114	266.488	18.6994	7.02686	PC(38:2)
108	SM(d18:1/20:0)/SM(d16:1/22:0)	13158.8	13117.9	762.337	5.79337	14009.9	13978.8	925.184	6.60379	9884.05	9800.51	584.511	5.91368	PE(P-16:0/20:3)(a)
109	SM(d18:2/20:0)	5268.11	5260.1	322.145	6.115	5590.08	5576.17	361.125	6.46011	4753.28	4746.38	288.045	6.05992	GM3(d18:1/20:0)
110	SM(d16:1/23:0)/SM(d17:1/22:0)	5300.15	5275.74	297.654	5.61596	5620.93	5611.36	365.035	6.49422	3431.1	3417.71	211.006	6.1498	PE(O-16:0/22:4)
111	SM(d18:0/22:0)	557.94	555.043	37.4702	6.71581	597.841	596.753	44.4733	7.43898	652.956	650.307	40.2554	6.16511	Cer(d18:2/20:0)
112	SM(d18:1/22:0)/SM(d16:1/24:0)	28936.6	28899	1827.66	6.3161	31067.4	31000.9	2113.25	6.80215	28147.8	28061.5	1618.65	5.75052	GM3(d18:1/16:0)
113	SM(d16:1/24:1)	6734.94	6732.87	382.302	5.6764	7135.95	7124.88	444.921	6.23493	4267.7	4234.06	273.292	6.40372	LPC(18:2)[sn1]
114	SM(d18:2/22:0)	13772.4	13765.6	899.191	6.52893	14736.1	14714.8	943.472	6.40247	13669.4	13541.2	792.177	5.79525	PC(O-40:7)(b)
115	SM(41:0)	534.214	533.835	53.7777	10.0667	581.028	580.032	56.6084	9.74279	486.73	481.823	43.6115	8.96009	PE(O-16:0/22:6)
116	SM(41:1)(a)	897.472	889.371	131.009	14.5976	958.142	952.013	109.429	11.421	607.326	604.397	80.161	13.199	PE(P-15:0/20:4)
117	SM(d18:1/23:0)/SM(d17:1/24:0)	13768	13737.8	982.697	7.13753	14869.1	14820.7	1167.94	7.8548	11867.9	11686.9	822.732	6.93242	DG(14:0_18:2)
118	SM(d17:1/24:1)	4743.96	4741.19	276.921	5.83733	5041.3	5033.92	313.528	6.21919	2791.59	2785.21	162.98	5.83824	PI(38:5)(b)
119	SM(d18:2/23:0)	6206.45	6194.56	323.328	5.20956	6615.67	6617.33	423.832	6.40649	4781.27	4753.58	293.825	6.14532	LPE(P-18:0)
120	SM(d18:1/24:0)	24421.3	24454.1	2289.02	9.37307	26694.1	26637.5	2301.94	8.62343	24786.4	24706.2	1822.55	7.35301	LPC(18:2)[sn2]
121	SM(d18:1/24:1)	41372.4	41338	2744.75	6.63425	44476.9	44472.1	2946.73	6.6253	35381.9	35164.3	2032.92	5.74563	PC(O-32:2)
122	SM(d18:2/24:0)	12497.2	12447.1	724.525	5.79747	13338.3	13330	907.094	6.80067	12124.7	12069.2	671.001	5.53419	Hex2Cer(d18:2/24:1)
123	SM(43:1)	1664.58	1672.34	166.061	9.97614	1816.93	1819.21	153.707	8.45969	1252.42	1251.32	97.3345	7.77173	Cer(d19:1/22:0)
124	SM(d19:1/24:1)	1840.44	1835.8	115.862	6.29533	1950.6	1948.32	134.267	6.88337	1010.94	1003.2	70.2999	6.9539	Cer(d16:1/24:1)
125	SM(43:2)(b)	897.819	887.112	103.526	11.5308	963.175	954.508	114.952	11.9347	516.216	503.144	62.0226	12.0149	Cer(d20:1/26:0)
126	SM(43:2)(c)	592.375	570.263	130.996	22.1137	644.301	624.089	127.728	19.8242	453.781	440.599	71.4499	15.7455	Cer(d19:1/24:1)
127	PC(28:0)	239.511	239.056	10.3061	4.30295	262.297	261.837	24.78	9.44731	169.179	169.171	9.42675	5.57206	PI(18:0_22:5)(n6)
128	PC(14:0_16:0)	3022.78	3008.64	184.261	6.09574	3315.61	3310.89	243.836	7.35419	2378.2	2363.27	152.879	6.42833	PC(40:7)(a)
129	PC(31:0)(a)	410.486	410.756	32.7466	7.97752	449.483	448.292	40.9967	9.12084	179.66	179.735	13.5921	7.56549	PC(P-18:0/20:4)
130	PC(31:0)(b)	383.065	381.867	28.9211	7.54992	424.943	422.825	31.0604	7.30931	219.72	218.952	15.7346	7.16123	PC(20:0_20:4)
131	PC(16:0_16:0)	9423.86	9397.79	545.242	5.78576	10369.1	10373.2	688.414	6.63908	8825.94	8789.99	591.751	6.70468	Cer(d20:1/24:0)
132	PC(32:1)	12906.5	12877.6	916.76	7.10309	14110.2	14128.2	1302.07	9.22784	13930.4	13944.1	974.21	6.9934	Hex2Cer(d18:1/16:0)
133	PC(32:2)	2414.32	2411.04	117.015	4.8467	2644.66	2638.83	233.224	8.81868	2110.68	2105.95	116.727	5.53028	Cer(d18:1/26:0)
134	PC(33:0)(a)	490.122	490.751	29.7014	6.05999	540.775	539.674	35.2064	6.51037	283.113	282.624	18.2045	6.4301	LPC(26:0)[sn2]
135	PC(33:0)(b)	156.479	155.42	12.951	8.27654	173.105	172.988	13.8849	8.02111	114.524	113.402	8.47217	7.39771	PC(18:0_22:6)
136	PC(33:1)	2603.97	2599.64	156.856	6.02372	2848.34	2847.32	202.582	7.11226	1668.72	1666.63	106.03	6.35394	GM3(d18:1/18:0)
137	PC(33:2)	2490.14	2484.84	140.63	5.64748	2716.75	2718.15	172.107	6.33502	1542.36	1534.03	98.1323	6.36247	LPC(18:1)[sn2]
138	PC(16:0_18:0)	1438.8	1436	82.6184	5.74219	1585.04	1580.64	108.568	6.84954	1378.19	1367.85	89.6975	6.50834	CE(17:1)
139	PC(16:0_18:1)	130093	130527	8449.48	6.49494	142910	142360	9527.07	6.66647	119926	119698	7268.43	6.06077	Cer(d17:1/16:0)
140	PC(16:0_18:2)	245777	246029	18960.5	7.71449	270401	271007	18627.5	6.88883	259552	258857	15458.7	5.9559	Acylcarnitine(17:0)(a)
141	PC(16:1_18:2)	2932.96	2920.52	201.179	6.85926	3216.37	3201.16	268.265	8.34062	3084.66	3076.46	209.326	6.78603	CE(20:5)
142	PC(16:0_18:3)(a)	4613.6	4608.4	285.109	6.17974	5063.33	5038.17	363.983	7.18861	4199.51	4184.62	301.83	7.18727	PI(15-MHDA_20:4)/PI(17:0_20:4)
143	PC(16:0_18:3)(b)	2543.83	2531.5	173.342	6.81422	2776.5	2771.24	250.921	9.03734	2778.39	2752.36	176.535	6.35388	LPI(20:4)[sn2]
144	PC(14:0_20:4)	664.73	663.558	33.9532	5.10781	726.97	727.022	57.9305	7.96876	625.109	622.623	38.8527	6.21535	LPC(19:0)(a)[sn1][104_sn1]
145	PC(34:5)	87.4257	87.5713	5.71053	6.53187	95.8346	95.8964	8.06609	8.41669	36.8037	36.7808	2.42057	6.57696	HexCer(d18:1/20:0)
146	PC(15-MHDA_18:1)	958.128	955.936	62.1903	6.49081	1047.44	1048.72	69.0108	6.58855	506.418	504.597	35.9747	7.10376	Cer(d20:1/24:1)
147	PC(17:0_18:1)	1808.88	1801.9	106.643	5.89551	1975.02	1973.83	128.427	6.5026	1272.6	1265.65	78.9438	6.20336	LPI(18:1)[sn1]
148	PC(15-MHDA_18:2)	2915.44	2915.71	194.887	6.68465	3158.07	3155.44	228.818	7.24552	1673.77	1672.7	113.506	6.78145	GM3(d18:2/24:1)
149	PC(17:0_18:2)	4449.54	4442.27	273.102	6.13777	4846.19	4855.9	319.074	6.58401	3548	3543.06	234.987	6.62308	PE(P-20:0/20:4)
150	PC(17:1_18:2)	347.917	346.975	24.1525	6.94202	381.542	379.99	27.4534	7.19537	296.342	295.844	22.8984	7.72703	PC(P-20:0/20:4)
151	PC(15:0_20:3)	649.685	647.104	53.0147	8.16006	711.192	709.287	58.7866	8.26592	498.945	498.326	38.7329	7.76296	PC(33:0)(b)
152	PC(15:0_20:4)	672.247	670.882	38.6314	5.74661	732.215	732.414	45.6215	6.23061	515.667	515.412	31.4654	6.10189	Hex3Cer(d18:1/20:0)
153	PC(35:5)	85.2405	84.9306	4.70052	5.51442	93.1822	93.2396	6.37815	6.84482	27.0228	26.9285	2.01323	7.45011	PC(O-36:5)
154	PC(18:0_18:1)	19384.8	19397	1222.19	6.30485	21287	21381.9	1306.39	6.13701	17832.2	17823.1	1029.61	5.77385	Cer(d18:2/14:0)
155	PC(18:1_18:1)	11797.5	11784.1	969.712	8.21966	12937.3	12963.9	1095.68	8.4691	10844.1	10919	1056.31	9.74086	CE(20:4)
156	PC(18:0_18:2)	110062	110180	7536.48	6.84746	120377	120592	7978.83	6.62819	121813	120921	7959.01	6.53379	PC(O-34:2)
157	PC(18:1_18:2)	35145.9	35018.1	2467.32	7.02023	38470.2	38416.9	2726.99	7.08858	35315.3	35046.5	2665.88	7.5488	PE(O-16:0/20:4)
158	PC(16:0_20:3)(a)	50908.7	50786.3	3190.24	6.26659	55825.6	55790.3	3964.08	7.10083	62389.8	62094.7	4238.56	6.79368	DE(16:0)
159	PC(16:0_20:3)(b)	2824.8	2823.29	211.493	7.48703	3100.89	3107.58	235.139	7.58296	2821.44	2791.38	217.262	7.7004	PE(15-MHDA_18:2)
160	PC(18:2_18:2)	16811.2	16809.7	1028.69	6.11906	18407.5	18393.7	1175.05	6.38356	15248.2	15211.6	906.033	5.9419	LPC(O-20:0)
161	PC(16:0_20:4)	96680.2	96715.1	7372.93	7.62611	106071	106397	7896.28	7.4443	117697	117766	7939.29	6.74553	PE(P-17:0/20:4)(a)
162	PC(16:1_20:4)	828.118	826.34	60.6956	7.32934	917.568	917.14	75.5353	8.23212	923.405	914.625	68.312	7.39783	PE(36:0)
163	PC(16:0_20:5)	14429.8	14417.3	810.189	5.6147	15864.6	15878.8	1034.97	6.52376	6797.12	6775.72	373.267	5.49154	DG(18:2_20:4)
164	PC(36:6)(a)	123.88	123.931	6.39959	5.16596	135.254	134.991	10.0584	7.43662	61.6357	61.5501	4.58665	7.44155	PI(15-MHDA_18:1)/PI(17:0_18:1)
165	PC(14:0_22:6)	316.676	317.493	16.3442	5.16116	347.199	346.987	22.8168	6.57168	163.61	162.813	10.1282	6.19044	Cer(d16:1/24:0)
166	PC(15-MHDA_20:4)	1083.21	1083.55	73.3175	6.76853	1182.87	1183.97	83.5686	7.06488	821.094	818.929	63.5538	7.74014	Acylcarnitine(16:1)
167	PC(17:0_20:4)	1254.78	1251.58	85.2186	6.79149	1367.88	1365.79	94.7816	6.9291	1286.06	1284.79	80.4667	6.25683	CE(20:0)
168	PC(15:0_22:6)	402.236	401.159	22.6907	5.64114	443.039	443.594	28.2183	6.36927	148.484	147.943	10.1653	6.84605	LPI(18:1)[sn2]
169	PC(38:2)	1837.16	1839.01	85.2415	4.63985	2013.47	2021.06	108.634	5.39538	2051.09	2052.5	101.904	4.9683	Acylcarnitine(13:0)
170	PC(18:0_20:3)	12422.3	12409.5	639.312	5.14649	13615	13604.8	944.917	6.94025	16284.4	16178.4	910.815	5.59316	Cer(d17:1/24:1)
171	PC(18:1_20:3)	3499.01	3489.76	230.497	6.58749	3821.21	3819.05	280.043	7.32866	4031.98	4031.49	314.082	7.78978	CE(24:1)
172	PC(38:4)(b)	3381.69	3372.76	229.324	6.78133	3710.49	3712.66	261.979	7.0605	5719.95	5709.75	374.069	6.53974	SM(d16:1/19:0)
173	PC(18:0_20:4)	34052.8	34109.7	2416.3	7.09574	37505.8	37608.1	2379.47	6.34426	49152	49156.2	2867.06	5.83305	PC(18:1_22:6)(a)
174	PC(38:5)(a)	15234.9	15244.3	976.279	6.4082	16696.4	16702	1072.28	6.42223	17892.2	17917.1	1176.36	6.57472	PE(15-MHDA_20:4)
175	PC(38:5)(b)	9283.27	9260.63	606.363	6.53178	10190	10186	660.987	6.48664	10032.3	10081.5	799.298	7.96726	PC(40:8)
176	PC(38:6)(a)	6203.2	6206.57	325.369	5.24519	6805.76	6802.27	394.967	5.80342	5659.05	5654.14	377.251	6.66633	PC(P-18:1/22:6)
177	PC(16:0_22:6)	46688.2	46528.8	3413.76	7.31183	51062.7	51210.9	3705.81	7.25738	28518.5	28492	1986.77	6.9666	PC(33:0)(a)
178	PC(18:2_20:5)	495.183	494.763	26.2395	5.29894	540.092	540.232	35.6261	6.59631	215.626	214.912	14.5051	6.72696	Cer(d19:1/26:0)
179	PC(16:1_22:6)	501.282	500.731	26.427	5.27188	548.668	548.936	32.5402	5.93077	283.605	282.492	18.7888	6.625	Sulfatide(d18:1:/24:1(OH))
180	PC(38:7)(c)	182.123	182.287	11.2319	6.16722	200.761	201.189	13.1419	6.54605	140.813	140.509	9.49241	6.74113	TG(51:2)[NL-15:0]
181	PC(39:5)(a)	98.0828	97.7588	6.94497	7.08073	107.673	107.343	7.75015	7.19787	57.3779	57.1429	4.54871	7.92764	PS(38:4)
182	PC(39:5)(b)	164.085	163.677	10.4007	6.33858	178.622	178.353	12.5604	7.03183	140.454	139.71	9.65942	6.87727	LPC(20:5)[sn1]
183	PC(15-MHDA_22:6)	422.139	420.923	32.8147	7.77343	462.746	461.262	35.3179	7.63224	163.781	162.316	13.0946	7.99517	Sulfatide(d18:1:/24:0(OH))
184	PC(17:0_22:6)	473.393	472.13	32.8034	6.92942	517.009	517.699	37.8665	7.32416	244.056	243.089	17.8062	7.29595	PE(P-15:0/22:6)(b)
185	PC(18:0_22:4)	1294.68	1303.09	116.77	9.01924	1422.16	1430.8	132.293	9.30225	2705.25	2715.01	262.106	9.68881	SM(d18:1/17:0)/SM(d17:1/18:0)
186	PC(20:0_20:4)	209.778	209.552	31.8069	15.1621	229.227	230.579	25.5735	11.1564	263.051	264.316	32.7265	12.4411	LPC(20:0)[sn2]
187	PC(18:0_22:5)(n3)	2871.46	2864.02	257.659	8.97308	3152.31	3145.97	258.054	8.18617	3366.33	3349.64	243.557	7.23509
188	PC(18:0_22:5)(n6)	736.168	735.875	44.6985	6.07178	810.661	811.602	54.6281	6.73871	1468.9	1465.22	89.3292	6.08138
189	PC(18:0_22:6)	9170.13	9166.89	614.104	6.69678	10019	10057.4	662.359	6.61102	7027.97	7043.74	432.239	6.15026
190	PC(40:7)(a)	281.912	279.875	25.4185	9.01646	309.205	308.016	28.2568	9.13853	308.151	306.01	24.2207	7.86003
191	PC(18:1_22:6)(a)	3280.39	3284	289.501	8.8252	3591.37	3607.02	314.843	8.76665	2215.22	2214.84	175.363	7.91629
192	PC(18:1_22:6)(b)	513.906	511.851	51.6077	10.0422	562.623	561.423	53.1998	9.45568	742.835	744.332	76.2081	10.2591
193	PC(40:8)	670.483	670.524	41.9147	6.25143	736.696	738.105	49.8587	6.76788	504.31	501.139	32.2843	6.40167
194	PC(O-16:0/16:0)	1346.02	1342.18	75.2258	5.58874	1476.3	1472.47	97.0558	6.57426	1203.37	1200.04	66.139	5.49617
195	PC(O-32:1)	505.167	505.083	29.1943	5.77913	550.839	551.683	36.2411	6.57925	339.401	335.07	29.4365	8.67308
196	PC(O-32:2)	58.6477	58.4196	4.12054	7.02591	63.6971	63.7485	4.49075	7.05016	28.1883	29.1066	5.68368	20.1632
197	PC(O-34:1)	2966.07	2966.05	140.591	4.73996	3227.59	3229.11	184.267	5.70913	2226.41	2219	131.682	5.91453
198	PC(O-34:2)	3758.51	3751.15	264.98	7.05013	4124.77	4133.69	296.922	7.19851	3206.02	3209.05	204.731	6.38582
199	PC(O-34:4)	127.616	127.537	9.79589	7.67604	138.958	138.646	11.4312	8.22635	99.09	99.1862	8.92427	9.00623
200	PC(O-36:0)	40.4334	40.5341	3.64597	9.01721	45.0272	45.038	3.96104	8.79699	33.0333	32.9783	2.4116	7.30052
201	PC(O-18:0/18:1)	351.327	347.415	47.3906	13.489	386.011	384.418	43.9604	11.3884	259.728	257.505	23.4468	9.02745
202	PC(O-18:1/18:1)	643.945	646.896	102.556	15.9262	695.583	698.115	106.152	15.2609	392.352	388.587	63.9519	16.2996
203	PC(O-18:0/18:2)	924.249	910.152	136.025	14.7174	1018.2	1012.71	132.522	13.0153	827.153	822.819	84.978	10.2735
204	PC(O-18:1/18:2)	2652.21	2652.74	131.105	4.94321	2900.13	2906.27	161.105	5.55509	2190.18	2181.19	118.364	5.40432
205	PC(O-16:0/20:3)	2130.14	2108.92	244.893	11.4966	2340.27	2340.6	249.146	10.646	2113.63	2102.26	205.378	9.71686
206	PC(O-16:0/20:4)	13743.4	13729	647.255	4.70958	14962.2	14977.9	869.654	5.81233	14957	14890	784.993	5.24835
207	PC(O-36:5)	1070.42	1053.88	122.347	11.4299	1173.75	1159.91	126.14	10.7467	467.747	461.596	44.4509	9.5032
208	PC(O-18:0/20:4)	2782.99	2784.05	152.021	5.4625	3041.36	3045.73	181.28	5.9605	2966.71	2936.98	191.702	6.46175
209	PC(O-38:5)	6307.53	6286.92	404.218	6.4085	6886.15	6883.45	449.382	6.52588	6936.14	6928.74	407.108	5.86938
210	PC(O-16:0/22:6)	2548.5	2546.31	142.119	5.57655	2786.6	2779.69	180.004	6.45962	1439.76	1437.68	111.139	7.71925
211	PC(O-40:5)	687.295	687.771	36.663	5.33439	751.848	756.606	45.5628	6.06011	685.074	681.848	50.6178	7.38866
212	PC(O-18:0/22:6)	1093.26	1096.05	52.5023	4.80235	1190.85	1195.32	65.5137	5.5014	733.995	731.106	45.907	6.2544
213	PC(O-40:7)(a)	1150.38	1147.54	71.3634	6.20345	1260.64	1258.91	89.607	7.10808	504.226	499.717	34.7536	6.89247
214	PC(O-40:7)(b)	730.275	721.212	186.277	25.5077	817.877	803.267	177.244	21.6712	772.321	758.039	155.904	20.1864
215	PC(P-16:0/14:0)	102.561	102.437	7.57977	7.39053	112.797	112.733	8.00773	7.09921	60.0992	60.0217	4.60664	7.66506
216	PC(P-16:0/16:0)	967.096	968.263	56.5988	5.85245	1064.42	1063.21	67.0652	6.30064	847.228	843.31	55.4428	6.54402
217	PC(P-16:0/16:1)	263.716	263.02	16.3531	6.20103	287.864	287.603	18.8331	6.54238	214.222	213.969	15.4126	7.1947
218	PC(P-16:0/18:0)	50.3087	49.6791	9.50301	18.8894	55.619	54.9947	12.5459	22.5568	43.4586	43.247	4.32149	9.94392
219	PC(P-16:0/18:1)	1978.93	1981.59	105.899	5.35132	2162.37	2166.9	127.446	5.89381	1379.94	1371.62	84.5453	6.12673
220	PC(P-16:0/18:2)	5356	5344.97	345.116	6.44354	5808.8	5813.47	399.82	6.883	4505.41	4500.49	317.998	7.05815
221	PC(P-16:0/18:3)	237.457	237.453	15.1106	6.36351	259.465	259.8	17.0124	6.55671	184.726	184.478	11.5245	6.2387
222	PC(P-15:0/20:4)(a)	14.5957	14.48	1.57223	10.7719	16.0052	16.0204	1.59669	9.97611	13.8422	13.8469	1.4813	10.7013
223	PC(P-15:0/20:4)(b)	27.7163	27.5769	2.4988	9.01563	30.3702	30.1999	2.52454	8.31255	23.903	23.837	1.97015	8.24226
224	PC(P-18:1/18:1)	517.983	519.384	62.6368	12.0924	560.334	560.946	64.2828	11.4722	386.435	388.533	43.1809	11.1742
225	PC(P-18:0/18:2)	859.842	859.062	52.1827	6.06887	937.098	939.572	59.1956	6.31691	766.381	761.621	50.7778	6.62567
226	PC(P-36:3)	1783.12	1779.13	107.927	6.05271	1964.57	1969.68	133.56	6.79843	1874.88	1876.59	117.431	6.2634
227	PC(P-16:0/20:4)	5001.89	4980	319.076	6.37911	5431.51	5426.81	366.065	6.73964	5662.55	5645.55	402.087	7.10081
228	PC(P-16:0/20:5)	622.987	619.906	51.2728	8.23017	676.183	679.094	55.5187	8.2106	261.596	258.959	19.5357	7.46791
229	PC(P-17:0/20:4)(a)	465.214	464.884	26.3366	5.66118	510.446	509.582	31.0924	6.09122	323.688	322.291	20.1074	6.21195
230	PC(P-17:0/20:4)(b)	170.955	170.085	13.6155	7.96437	188.501	188.667	13.6674	7.25056	164.754	163.526	11.8649	7.20157
231	PC(P-18:0/20:4)	1075.75	1073.43	57.0352	5.30189	1173.07	1173.41	72.6847	6.19609	1329.86	1322.16	83.9714	6.31429
232	PC(P-38:5)(a)	3062.75	3058.1	159.974	5.22321	3350.56	3359.11	197.245	5.88691	3388.22	3379.47	210.96	6.22627
233	PC(P-38:5)(b)	344.324	343.579	28.1264	8.16858	379.029	379.619	30.179	7.96219	461.412	461.856	50.2683	10.8944
234	PC(P-16:0/22:6)	1022.04	1019.01	64.3498	6.29623	1118.03	1122.68	74.2536	6.64148	558.001	557.922	35.1849	6.30553
235	PC(P-20:0/20:4)	62.7755	62.8094	3.61596	5.76015	69.1231	69.3632	4.21291	6.09479	72.9732	72.4407	4.05234	5.55318
236	PC(P-18:0/22:5)	374.134	371.529	34.0314	9.09604	411.192	410.791	36.3866	8.84905	340.952	340.461	24.1369	7.07927
237	PC(P-18:0/22:6)	287.129	286.63	16.9414	5.90026	313.038	314.361	21.1032	6.74143	165.262	165.204	11.8985	7.19979
238	PC(P-18:1/22:6)	340.978	340.636	26.4145	7.74668	374.086	375.351	28.8324	7.70744	208.648	208.228	18.0283	8.64058
239	LPC(14:0)[sn2]	277.073	276.248	16.8839	6.09367	307.226	306.444	30.2278	9.83895	268.967	267.736	14.697	5.46424
240	LPC(14:0)[sn1]	874.487	869.837	47.4818	5.42967	954.025	954.93	94.1629	9.87006	838.985	837.497	47.686	5.68377
241	LPC(15:0)[sn2]	216.094	214.633	15.0251	6.95302	238.041	237.878	17.6364	7.40898	153.36	152.673	9.83595	6.41363
242	LPC(15:0)[sn1]	562.522	559.84	33.1267	5.88896	616.674	617.617	47.5227	7.70628	422.583	421.395	24.9745	5.90996
243	LPC(16:0)[sn2]	19574.6	19522.8	1714.31	8.75785	21577.4	21581.2	1782.98	8.26317	24302.8	24301.3	1685.77	6.93654
244	LPC(16:0)[sn1]	70299.4	70067.1	4686.97	6.66715	76772.9	76367.8	5906.71	7.69375	84716.4	84500.5	5130.8	6.05645
245	LPC(16:1)[sn2]	431.35	430.85	33.7107	7.81516	477.336	475.993	53.5082	11.2098	550.141	548.381	33.8628	6.15529
246	LPC(16:1)[sn1]	1827.02	1814.11	105.517	5.77536	1997.59	1999.68	186.087	9.3156	2402.22	2404.54	126.784	5.27778
247	LPC(15-MHDA)[sn2]	149.681	148.701	14.568	9.73272	164.316	163.79	14.9174	9.07849	103.077	103.438	9.76184	9.47047
248	LPC(15-MHDA)[sn1]/LPC(17:0)[sn2]	627.488	626.122	48.4386	7.71944	688.615	690.909	49.5928	7.20181	497.981	500.104	31.7191	6.36954
249	LPC(15-MHDA)[sn1][104_sn1]	452.988	449.598	46.7766	10.3262	492.439	490.835	46.2229	9.38653	303.312	304.343	26.5933	8.76764
250	LPC(17:0)[sn1]	698.248	698.488	50.0273	7.16469	761.167	760.832	58.2872	7.65761	670.851	669.644	43.7747	6.52525
251	LPC(17:1)[sn2](a)	51.4427	50.7777	5.66713	11.0164	56.4293	56.4133	5.48368	9.71779	48.6106	48.2406	4.14886	8.53488
252	LPC(17:1)[sn1](a)/LPC(17:1)[sn2](b)	176.103	176.044	11.5076	6.53461	192.334	192.021	13.6403	7.092	161.381	161.041	10.0328	6.21683
253	LPC(17:1)(a)[sn1][104_sn1]	169.867	168.491	11.695	6.88483	185.388	185.108	13.7217	7.40159	159.647	158.881	10.5546	6.61121
254	LPC(17:1)[sn1](b)	41.8682	41.729	3.78578	9.04215	45.458	45.2466	3.81415	8.39049	23.0613	22.9724	2.2495	9.75443
255	LPC(18:0)[sn2]	5643.47	5638.29	547.436	9.70035	6222.61	6234.72	567.668	9.12267	7872.81	7853.79	537.533	6.82771
256	LPC(18:0)[sn1]	18137.5	18081.8	1234.37	6.80563	19783.7	19859.3	1486.49	7.51372	24573	24620.3	1409.31	5.73517
257	LPC(18:1)[sn2]	6212.57	6202.7	664.953	10.7033	6787.44	6818.35	587.178	8.65094	6188.36	6150.53	479.275	7.74478
258	LPC(18:1)[sn1]	16228.9	16169.5	1022.32	6.29936	17537.8	17613.7	1129.78	6.44199	17325.2	17249.9	967.282	5.58308
259	LPC(18:2)[sn2]	8154.4	8107.05	839.217	10.2916	8926.92	8901.39	726.159	8.13448	8308.36	8280.1	633.261	7.62198
260	LPC(18:2)[sn1]	23727.2	23692	1613.11	6.79857	25681.6	25613.7	1694.16	6.59681	23454.7	23436.7	1463.17	6.23828
261	LPC(18:3)[sn2](a)	72.6465	72.0632	6.91317	9.51618	79.9489	79.7202	6.79275	8.49637	66.763	66.5926	5.69837	8.53522
262	LPC(18:3)[sn1](a)/LPC(18:3)[sn2](b)	214.777	212.588	16.9653	7.89904	233.856	232.94	16.8306	7.19701	214.156	213.765	14.6129	6.8235
263	LPC(18:3)[sn1](b)	210.521	210.094	17.374	8.25284	229.672	229.547	22.1927	9.66278	243.877	242.096	16.9096	6.93365
264	LPC(19:0)[sn2](a)	8.4548	8.44877	1.19753	14.1639	9.18469	9.15697	1.22258	13.3111	8.1226	8.02161	1.04457	12.8601
265	LPC(19:0)[sn1](a)/LPC(19:0)[sn2](b)	44.0963	44.0167	4.4859	10.173	48.7745	48.7233	4.28292	8.78105	38.7311	38.6385	3.35451	8.66102
266	LPC(19:0)(a)[sn1][104_sn1]	20.9577	20.7324	2.76932	13.2139	22.9578	22.7636	2.51927	10.9735	17.6713	17.4961	1.94349	10.998
267	LPC(19:0)[sn1](b)	76.6535	76.3319	5.96053	7.77593	83.314	83.3404	6.61286	7.93727	65.4471	65.6109	4.1989	6.41571
268	LPC(20:0)[sn2]	41.8784	41.3903	5.27544	12.597	45.5808	45.9607	4.76446	10.4528	40.1599	40.3548	4.05498	10.0971
269	LPC(20:0)[sn1]	119.327	118.761	8.97548	7.52178	129.799	129.612	9.60695	7.40139	110.946	110.391	7.05388	6.35794
270	LPC(20:1)[sn2]	53.4323	52.8353	6.89417	12.9026	58.7174	58.7252	6.50333	11.0756	55.6345	55.2915	5.52841	9.93701
271	LPC(20:1)[sn1]	174.598	174.502	12.927	7.40386	190.438	191.009	13.916	7.30735	190.472	190.393	11.3419	5.95465
272	LPC(20:2)[sn2]	60.9296	60.7062	8.7523	14.3646	66.6825	67.0439	7.5474	11.3184	80.1848	80.3821	7.05743	8.80146
273	LPC(20:2)[sn1]	155.454	155.171	13.0071	8.3672	167.802	167.913	13.2913	7.92084	202.044	200.644	13.6887	6.77511
274	LPC(20:3)[sn2]	535.077	536.057	72.3659	13.5244	581.854	581.347	66.4855	11.4265	647.01	647.054	59.0951	9.13357
275	LPC(20:3)[sn1]	1312.66	1302.58	118.249	9.00832	1412.4	1412.6	121.735	8.61904	1517.87	1506.31	108.466	7.14596
276	LPC(20:4)[sn2]	1194.97	1183.2	142.165	11.8969	1287.32	1287.69	123.316	9.57928	1584.36	1563.86	136.41	8.60978
277	LPC(20:4)[sn1]	3045.72	3027.41	284.897	9.35402	3313.25	3324.23	262.51	7.92303	4190.33	4152.67	321.436	7.67089
278	LPC(20:5)[sn2]	213.968	212.145	21.8586	10.2158	232.57	233.376	18.9594	8.15214	95.755	95.4621	7.96243	8.31542
279	LPC(20:5)[sn1]	624.788	623.153	47.1928	7.55341	677.574	678.603	47.5108	7.0119	282.028	279.941	20.1153	7.13237
280	LPC(22:0)[sn2]	9.19872	9.11999	1.31729	14.3203	9.94599	9.90622	1.2356	12.4231	9.51062	9.36597	1.15376	12.1312
281	LPC(22:0)[sn1]	23.1787	23.0881	2.43615	10.5103	25.2138	25.2348	2.22282	8.81588	22.8475	22.6957	1.93334	8.46193
282	LPC(22:1)[sn2]	6.47539	6.38439	1.07019	16.5271	7.01666	7.02756	1.01297	14.4366	5.56661	5.49344	0.868952	15.6101
283	LPC(22:1)[sn1]	19.6912	19.6494	1.96931	10.001	21.6384	21.6391	2.0221	9.34495	17.1571	17.0502	1.56434	9.11776
284	LPC(22:4)[sn2]	38.5041	38.1422	5.62438	14.6072	41.4217	41.4805	5.19497	12.5417	73.4399	73.0578	7.31333	9.95826
285	LPC(22:4)[sn1]	65.3803	64.2417	7.85921	12.0208	69.8312	70.0569	6.98744	10.0062	126.249	124.443	11.1485	8.8306
286	LPC(22:5)[sn2](n3)	120.021	119.589	17.2792	14.3968	130.461	131.172	14.8091	11.3514	118.552	116.712	11.3883	9.60614
287	LPC(22:5)[sn1](n3)/LPC(22:5)[sn2](n6)	236.56	235.241	25.7672	10.8924	253.75	254.109	22.4253	8.83758	262.833	259.376	23.3065	8.86739
288	LPC(22:5)[sn1](n6)	56.1082	55.7941	7.21897	12.8662	60.4227	60.2449	6.32715	10.4715	108.227	107.326	9.66735	8.93249
289	LPC(22:6)[sn2]	369.197	367.532	43.5196	11.7876	400.189	400.165	38.0455	9.50688	240.238	239.229	20.6784	8.60746
290	LPC(22:6)[sn1]	879.013	872.59	96.567	10.9858	946.911	948.806	79.2449	8.36878	572.834	568.144	48.3139	8.4342
291	LPC(24:0)[sn2]	23.4776	23.418	3.03517	12.9279	26.0104	26.248	2.84705	10.9458	22.2428	22.1275	2.09402	9.41438
292	LPC(24:0)[sn1]	53.5971	53.1935	4.64039	8.65792	58.3055	58.141	4.8795	8.36885	47.257	47.2932	3.70583	7.84188
293	LPC(26:0)[sn2]	10.3352	10.223	1.86016	17.9983	11.2492	11.1943	1.91713	17.0423	8.24377	8.05756	1.66577	20.2064
294	LPC(26:0)[sn1]	23.695	23.6612	2.99746	12.6502	25.8438	25.6542	3.32925	12.8822	19.3165	19.0771	2.50141	12.9496
295	LPC(O-16:0)	1176.5	1175.89	71.8354	6.10584	1276.1	1282.17	75.948	5.95159	1344.07	1350.47	73.0184	5.43264
296	LPC(O-18:0)	293.822	293.395	20.0499	6.82381	317.691	317.942	21.5211	6.77422	344.008	344.867	20.2066	5.87388
297	LPC(O-18:1)	685.135	684.827	46.928	6.84945	745.236	747.697	51.9712	6.9738	803.643	805.165	50.4746	6.28072
298	LPC(O-20:0)	73.1468	72.9697	5.05342	6.9086	78.7897	78.9346	5.33046	6.76542	66.2058	65.9594	4.04743	6.11342
299	LPC(O-20:1)	49.594	49.4269	3.88265	7.82887	53.7986	53.9304	3.88367	7.21892	60.3098	60.0615	4.4023	7.29949
300	LPC(O-22:0)	91.7335	91.1419	7.27569	7.93133	99.6139	99.4286	7.18013	7.20796	80.0303	79.7721	5.50684	6.88094
301	LPC(O-22:1)	87.8571	87.6178	6.294	7.16391	94.2588	94.5378	6.24769	6.62823	82.7159	82.4731	4.98374	6.02513
302	LPC(O-24:0)	220.111	218.878	17.5657	7.98037	239.466	238.882	18.2953	7.64005	172.584	171.914	12.7496	7.38746
303	LPC(O-24:1)	189.045	188.563	13.6577	7.22456	205.105	205.44	13.7851	6.72101	167.901	167.596	10.3746	6.17898
304	LPC(O-24:2)	41.2155	41.0405	3.4364	8.33762	44.665	44.5845	3.31627	7.42475	57.4383	57.0634	3.80188	6.61907
305	LPC(P-16:0)	466.614	463.19	34.7917	7.45622	506.022	504.463	34.4242	6.80292	498.21	498.23	31.69	6.36077
306	LPC(P-18:0)	87.6383	87.8232	6.76053	7.71412	95.1304	95.338	6.53753	6.87218	96.5604	96.1867	5.46342	5.65804
307	LPC(P-18:1)	45.0419	44.9294	3.91483	8.69153	48.8028	48.6472	3.94433	8.08217	67.578	67.6565	4.66366	6.90116
308	LPC(P-20:0)	4.76201	4.72965	0.615705	12.9295	5.07953	5.06046	0.561127	11.0468	4.75398	4.69628	0.620945	13.0616
309	PE(16:0_16:0)	27.6839	27.4759	9.18761	33.1875	28.3084	27.4784	8.57589	30.2945	27.8298	27.917	9.09175	32.6691
310	PE(16:0_16:1)	113.302	113.056	21.6068	19.07	117.927	115.588	33.7131	28.5881	126.541	127.091	24.3857	19.271
311	PE(16:0_18:1)	1148.92	1147.14	99.0855	8.62427	1188.73	1190.07	132.225	11.1233	1084.94	1085.66	90.8883	8.37728
312	PE(16:0_18:2)	2000.06	1995.37	176.198	8.80963	2063.91	2042.6	319.095	15.4607	2111.01	2097.7	191.263	9.06025
313	PE(16:1_18:2)	40.2331	39.4824	9.02159	22.4233	41.473	40.5394	11.4077	27.5063	43.3065	43.8789	9.56651	22.0903
314	PE(16:0_18:3)(a)	76.5883	75.1287	16.0528	20.9599	77.1897	75.5515	18.0163	23.3403	69.1419	68.7977	13.8063	19.968
315	PE(16:0_18:3)(b)	89.1928	89.8453	18.0306	20.2153	92.1787	90.7372	23.579	25.5797	87.9586	87.0596	18.463	20.9906
316	PE(15-MHDA_18:1)	17.8405	17.2535	5.74283	32.1899	18.7688	18.4423	5.80842	30.9472	12.2629	11.6449	4.68188	38.1793
317	PE(17:0_18:1)	37.5956	37.2222	8.59237	22.8547	39.7792	39.1141	8.65409	21.7553	33.4335	32.4439	8.83935	26.4386
318	PE(15-MHDA_18:2)	36.6878	35.7164	9.89211	26.9629	38.069	37.4138	9.40527	24.7059	26.238	25.6181	8.56248	32.6338
319	PE(17:0_18:2)	74.7161	73.5248	14.7229	19.7051	77.5532	76.6808	15.4299	19.8959	72.8779	71.6376	15.1878	20.84
320	PE(36:0)	32.1402	32.0045	5.47205	17.0256	32.9905	32.6966	5.70704	17.299	33.9942	33.2832	5.86435	17.251
321	PE(18:0_18:1)	890.297	886.675	62.3042	6.99813	920.38	918.123	71.7795	7.7989	977.593	978.684	75.4036	7.71318
322	PE(18:1_18:1)	446.574	446.385	46.9649	10.5167	459.294	454.286	51.1826	11.1438	481.255	475.669	54.7121	11.3686
323	PE(18:0_18:2)	3720.66	3706.83	273.064	7.33912	3826.17	3809.91	489.892	12.8037	4599.78	4581.6	371.849	8.08407
324	PE(18:1_18:2)	880.754	874.454	79.6855	9.04742	905.305	903.898	97.4153	10.7605	1046.23	1037.77	106.144	10.1454
325	PE(16:0_20:3)	490.608	487.52	51.1513	10.4261	501.784	497.647	77.3892	15.4228	772.048	767.644	80.9911	10.4904
326	PE(16:0_20:4)	2735.63	2703.84	289.333	10.5765	2808.77	2770.04	350.402	12.4753	2369.98	2343.04	254.668	10.7456
327	PE(16:1_20:4)	44	43.2483	11.2064	25.469	46.2404	45.3382	13.4502	29.0875	35.9228	35.1643	9.5699	26.6402
328	PE(16:0_20:5)	217.013	216.984	27.7066	12.7673	218.834	217.986	33.9959	15.535	100.393	99.0707	17.7238	17.6543
329	PE(15-MHDA_20:4)	35.8098	35.2144	10.1698	28.3995	37.1621	36.4793	9.75632	26.2534	20.7418	19.9796	6.97573	33.6312
330	PE(17:0_20:4)	107.898	106.605	18.5501	17.1923	109.574	109.046	19.117	17.4466	89.4502	86.56	17.487	19.5494
331	PE(18:0_20:3)(a)	525.933	523.842	46.7398	8.88702	542.173	539.381	88.3986	16.3045	568.474	565.12	54.6638	9.61588
332	PE(18:0_20:3)(b)	66.4656	65.9279	11.2294	16.895	68.9207	68.3919	11.4587	16.626	50.7236	49.8065	10.5518	20.8025
333	PE(18:0_20:4)	5199.65	5186.9	377.193	7.2542	5345.16	5339.77	485.698	9.08668	5430.93	5407.7	437.96	8.06417
334	PE(38:5)(a)	1275.33	1272.79	108.642	8.51872	1321.06	1311.8	148.373	11.2314	1215.78	1209.65	117.183	9.63854
335	PE(38:5)(b)	782.519	781.969	72.6995	9.29045	805.023	803.775	113.47	14.0953	824.952	820.684	87.9984	10.6671
336	PE(16:0_22:6)	4593.2	4576.23	389.896	8.48853	4740.26	4704.46	488.13	10.2975	2539.76	2539.04	237.586	9.35468
337	PE(15-MHDA_22:6)	48.5919	47.8216	11.8176	24.3202	50.0956	48.9544	11.7357	23.4266	18.3051	17.471	7.08384	38.6987
338	PE(17:0_22:6)	63.2397	61.5798	13.8037	21.8276	63.9399	62.9283	13.0761	20.4506	33.6238	32.3234	9.47029	28.1654
339	PE(18:0_22:4)	114.845	114.009	15.1224	13.1676	118.15	117.224	16.9238	14.324	206.969	208.517	25.0318	12.0945
340	PE(18:0_22:5)(n3)	391.445	391.646	38.4411	9.8203	403.828	401.057	50.7862	12.5762	399.373	400.392	38.8292	9.72254
341	PE(18:0_22:5)(n6)	153.247	152.437	18.7428	12.2304	158.625	158.162	24.3819	15.3708	280.377	276.639	35.319	12.5969
342	PE(18:0_22:6)	2344.72	2331.87	194.135	8.27968	2410.47	2397.17	233.377	9.6818	1592.52	1608.47	144.025	9.04383
343	PE(18:1_22:6)(a)	600.674	594.959	67.2044	11.1882	616.346	617.622	74.2949	12.0541	301.794	298.239	40.3114	13.3572
344	PE(18:1_22:6)(b)	156.943	155.73	25.7113	16.3825	163.713	163.041	28.8377	17.6147	174.926	175.518	28.4873	16.2853
345	PE(O-34:1)	440.338	438	40.9025	9.28891	452.146	450.564	41.9641	9.2811	202.822	203.339	25.5897	12.6168
346	PE(O-16:0/18:2)	269.951	268.034	33.2258	12.3081	275.899	274.166	32.086	11.6296	218.389	218.113	27.0052	12.3656
347	PE(O-18:1/18:2)	185.494	184.211	24.6043	13.2642	190.064	190.78	26.3148	13.8452	91.4335	90.9468	15.8926	17.3816
348	PE(O-16:0/20:3)	63.4256	62.8784	12.5561	19.7965	65.3703	64.6744	12.4425	19.0339	66.5877	65.3638	14.3461	21.5447
349	PE(O-16:0/20:4)	937.185	929.369	85.6675	9.14094	958.516	958.461	96.2751	10.0442	1016.41	1010.44	99.9059	9.8293
350	PE(O-36:5)	132.837	132.165	22.8762	17.2212	136.63	135.18	22.484	16.4561	49.6428	49.0457	13.0575	26.3029
351	PE(O-16:0/22:4)	60.2043	60.16	10.7997	17.9383	62.613	62.1114	10.4885	16.7513	100.446	100.63	19.6894	19.6019
352	PE(O-18:0/20:4)	447.866	445.705	39.0592	8.72118	457.76	457.446	44.684	9.76146	463.661	461.518	42.9395	9.26097
353	PE(O-38:5)(a)	1140.44	1141.52	114.663	10.0543	1163.76	1161.58	123.108	10.5784	981.44	979.727	100.925	10.2834
354	PE(O-38:5)(b)	276.624	276.074	29.2198	10.563	284.388	284.996	32.8044	11.5351	223.303	221.09	28.3877	12.7126
355	PE(O-16:0/22:6)	1227.78	1217.12	109.157	8.89062	1255.36	1255.24	119.186	9.49418	681.547	684.16	68.3703	10.0316
356	PE(O-18:0/22:6)	518.676	516.774	47.3384	9.12679	536.584	534.768	50.207	9.35679	304.211	301.197	32.8493	10.7982
357	PE(O-18:1/22:6)	716.369	712.902	68.5131	9.56395	733.785	734.649	79.4193	10.8232	184.942	184.073	27.3095	14.7666
358	PE(P-15:0/20:4)	231.258	228.495	40.7963	17.641	238.565	235.383	40.7301	17.073	167.637	168.088	31.847	18.9976
359	PE(P-15:0/22:6)(a)	309.271	306.594	46.8471	15.1476	316.355	314.546	49.0765	15.5131	114.847	115.981	22.2992	19.4164
360	PE(P-15:0/22:6)(b)	224.829	222.589	34.4124	15.3061	230.346	229.809	35.0404	15.2121	116.458	113.692	23.7256	20.3727
361	PE(P-16:0/18:1)	1935.39	1923.71	159.827	8.25814	1985.49	1977.54	178.652	8.99787	1190.71	1181.45	114.712	9.63389
362	PE(P-16:0/18:2)	6201.74	6176.58	509.589	8.21687	6417.01	6433.59	576.308	8.98095	5158.56	5083.49	496.126	9.61752
363	PE(P-16:0/18:3)	95.9442	93.9564	22.8293	23.7944	97.3066	95.9385	22.1045	22.7163	75.7263	73.2695	19.9908	26.3988
364	PE(P-16:0/20:3)(a)	546.575	540.203	63.169	11.5573	559.775	556.547	62.8372	11.2254	486.834	486.096	57.5139	11.8139
365	PE(P-16:0/20:3)(b)	206.398	203.628	38.1372	18.4776	212.189	210.38	37.5006	17.6732	189.822	186.413	37.514	19.7627
366	PE(P-16:0/20:4)	12855.7	12750.3	1377.74	10.717	13191.5	13218.3	1465.25	11.1075	12160.4	12026	1494.03	12.2861
367	PE(P-16:0/20:5)	1947.55	1942.03	200.757	10.3082	1999.08	1978.28	220.562	11.0332	653.48	640.028	92.9322	14.2211
368	PE(P-16:0/22:4)	1067.72	1062.19	94.2132	8.82381	1087.16	1091.9	112.614	10.3585	1414.69	1406.28	128.504	9.08352
369	PE(P-16:0/22:5)(n3)	6095.61	6042.15	523.787	8.59285	6270.38	6267.92	606.872	9.67839	5240.91	5197.94	477.785	9.11646
370	PE(P-16:0/22:5)(n6)	962.533	965.974	110.71	11.5019	996.362	995.541	110.829	11.1233	1220.84	1223.27	140.71	11.5256
371	PE(P-16:0/22:6)	7518.91	7526.57	585.091	7.78159	7696.17	7677.23	724.516	9.41399	4202.85	4195.85	393.716	9.36784
372	PE(P-17:0/20:4)(a)	612.418	609.346	63.0132	10.2892	628.457	628.601	68.3052	10.8687	374.879	375.574	42.4923	11.3349
373	PE(P-17:0/20:4)(b)	648.421	643.242	68.0674	10.4974	667.581	666.834	71.8737	10.7663	577.733	574.635	62.5741	10.831
374	PE(P-17:0/22:6)(a)	1005.09	1001.03	121.165	12.0551	1027.73	1027.8	122.728	11.9416	288.184	289.013	46.7386	16.2183
375	PE(P-17:0/22:6)(b)	430.25	424.882	61.2997	14.2474	440.74	440.789	60.7233	13.7776	202.892	199.571	35.3879	17.4417
376	PE(P-18:0/18:1)	1955.37	1951.04	138.845	7.10071	2019.03	2015.94	160.35	7.94191	1364.68	1357.24	111.542	8.17351
377	PE(P-18:0/18:2)	6005.18	5977.15	439.118	7.31233	6162.76	6179.85	484.259	7.85783	5377.67	5336.62	455.694	8.47381
378	PE(P-18:0/18:3)	1900.82	1884.83	199.806	10.5116	1950.99	1948.03	214.803	11.0099	1474.03	1463.71	164.812	11.1811
379	PE(P-18:0/20:3)(a)	927.838	923.871	79.1959	8.53553	954.118	947.657	91.5694	9.59728	848.618	840.654	81.9169	9.65298
380	PE(P-18:0/20:3)(b)	257.707	257.618	32.9647	12.7916	265.08	262.746	34.5792	13.0448	250.254	249.728	30.9707	12.3757
381	PE(P-18:0/20:4)	19342.9	19294.4	1382.17	7.14563	19890	19834.2	1697.98	8.53688	20784.1	20758.3	1543.91	7.42831
382	PE(P-18:0/20:5)	3216.45	3206.8	247.769	7.70319	3308.48	3318.81	302.063	9.12998	1105.77	1106.31	103.858	9.39239
383	PE(P-18:0/22:4)	416.844	414.216	42.2211	10.1288	430.396	429.203	45.4204	10.5532	501.371	500.635	50.9432	10.1608
384	PE(P-18:0/22:5)(n3)	1388.84	1374.5	135.852	9.78166	1424.54	1418.42	138.576	9.72778	1150.15	1131.44	121.343	10.5502
385	PE(P-18:0/22:5)(n6)	344.173	341.95	37.2848	10.8332	353.372	350.896	40.2844	11.4	507.205	503.876	50.032	9.86426
386	PE(P-18:0/22:6)	7440.01	7420.95	545.924	7.33768	7638.59	7601.3	648.541	8.49032	4012.07	3976.44	344.323	8.58218
387	PE(P-18:1/18:1)	2502.35	2497.45	225.82	9.02435	2578.85	2585.96	256.026	9.92791	1271.08	1263.97	144.107	11.3373
388	PE(P-18:1/18:1)(a)	2181.37	2170.49	192.348	8.81773	2251.12	2250.49	217.322	9.65395	950.254	947.183	91.7893	9.65945
389	PE(P-18:1/18:1)(b)	412.052	406.301	102.41	24.8536	422.495	419.562	103.415	24.4773	399.34	393.216	107.069	26.8114
390	PE(P-18:1/18:2)(a)	3949.8	3947.82	335.493	8.49393	4033.08	4028.12	384.53	9.53442	2706.93	2675.85	251.602	9.29476
391	PE(P-18:1/18:2)(b)	617.758	611.044	85.7661	13.8835	633.831	634.203	82.757	13.0566	935.094	928.673	127.325	13.6162
392	PE(P-18:1/18:3)	243.461	241.839	42.1143	17.2982	246.552	247.826	39.9215	16.1919	194.326	192.14	36.5415	18.8042
393	PE(P-18:1/20:3)(a)	416.936	413.77	49.2635	11.8156	427.456	427.032	54.3684	12.7191	331.972	328.496	47.3735	14.2703
394	PE(P-18:1/20:3)(b)	225.731	224.333	36.5426	16.1886	231.188	229.236	36.7166	15.8817	252.164	250.738	42.4999	16.8541
395	PE(P-18:1/20:4)(a)	11612.5	11567.1	920.31	7.92515	11908.6	11900.2	1084.52	9.10699	10149.4	10102.7	978.323	9.63925
396	PE(P-18:1/20:4)(b)	1899.34	1883.94	221.86	11.6809	1957.04	1955.51	235.307	12.0236	3101.3	3090.36	391.413	12.6209
397	PE(P-18:1/20:5)(a)	2951.35	2934.28	291.834	9.88814	2998.88	2999.55	319.23	10.645	725.746	718.816	101.029	13.9207
398	PE(P-18:1/20:5)(b)	411.247	406.336	71.1422	17.2991	421.981	419.517	69.8288	16.5478	172.709	168.142	38.2653	22.156
399	PE(P-18:1/22:4)	462.196	463.146	61.1307	13.2261	473.247	472.461	62.665	13.2415	564.761	557.403	75.612	13.3883
400	PE(P-18:1/22:5)(a)	1581.47	1571.63	149.934	9.4807	1622.15	1619.2	154.956	9.55255	1166.43	1164.93	114.44	9.81113
401	PE(P-18:1/22:5)(b)	223.985	221.019	36.3129	16.2122	230.372	228.883	36.1729	15.7019	314.515	312.689	49.5104	15.7418
402	PE(P-18:1/22:6)(a)	5878.09	5868.39	469.604	7.98907	6060.22	6032.14	586.917	9.68475	2028.96	2023.84	223.712	11.0259
403	PE(P-18:1/22:6)(b)	721.09	713.113	95.4068	13.2309	741.261	736.556	102.477	13.8246	660.925	650.658	110.179	16.6703
404	PE(P-19:0/20:4)(a)	99.4718	98.3134	16.3284	16.4151	101.918	100.902	16.5272	16.2161	59.7473	59.618	11.7562	19.6766
405	PE(P-19:0/20:4)(b)	107.851	107.18	17.4449	16.1749	111.26	110.555	17.4745	15.706	89.5078	90.2829	16.1276	18.0181
406	PE(P-20:0/18:1)	254.597	255.286	42.9575	16.8727	269.073	266.391	40.239	14.9546	177.938	174.039	31.2627	17.5695
407	PE(P-20:0/18:2)	503.751	502.147	46.0013	9.13175	515.271	513.728	47.0928	9.13943	413.124	407.338	43.5161	10.5334
408	PE(P-20:0/20:4)	767.213	763.077	62.7099	8.17373	784.212	783.614	72.6205	9.26031	788.091	782.467	72.1965	9.16093
409	PE(P-20:0/22:6)	521.285	519.309	47.104	9.03614	537.731	537.18	50.0605	9.30958	262.761	260.755	28.4044	10.81
410	PE(P-20:1/20:4)	577.425	576.605	56.871	9.84907	588.305	586.178	62.7705	10.6697	401.729	399.727	43.8888	10.925
411	PE(P-20:1/22:6)	418.148	414.061	48.7993	11.6703	428.326	428.233	50.0306	11.6805	140.023	139.17	26.0967	18.6375
412	LPE(16:0)[sn2]	479.675	476.361	51.3484	10.7048	491.42	488.301	54.8621	11.164	427.492	427.799	45.8017	10.7141
413	LPE(16:0)[sn1]	1159.41	1157.61	88.1843	7.60598	1182.97	1182.2	117.292	9.91501	1034.65	1026.09	81.3306	7.86072
414	LPE(17:0)[sn2]	91.3419	88.1241	27.6625	30.2846	89.551	89.1419	20.0515	22.3912	90.7833	87.5922	22.7629	25.0738
415	LPE(17:0)[sn1]	118.545	105.954	55.7318	47.013	115.869	113.368	34.4903	29.7666	132.335	128.146	40.907	30.9118
416	LPE(18:0)[sn2]	481.177	479.371	54.7962	11.388	494.982	491.842	57.9569	11.7089	562.259	558.532	56.2306	10.0008
417	LPE(18:0)[sn1]	1346.74	1339.19	107.825	8.00638	1386.85	1383.57	130.933	9.44107	1561.8	1562.57	107.364	6.87437
418	LPE(18:1)[sn2]	418.199	417.806	43.6372	10.4346	424.869	422.589	47.565	11.1952	485.567	486.42	49.0378	10.0991
419	LPE(18:1)[sn1]	1211.93	1203.47	101.241	8.35368	1231.05	1231.59	95.3142	7.7425	1512.17	1511.89	104.549	6.91385
420	LPE(18:2)[sn2]	860.972	860.27	74.4762	8.65025	876.285	874.457	78.4688	8.95471	1045.85	1047.86	94.9799	9.08163
421	LPE(18:2)[sn1]	2161.95	2154.73	141.078	6.5255	2212.3	2220.58	164.242	7.424	2637.37	2619.03	180.777	6.85446
422	LPE(20:4)[sn2]	403.814	403.298	44.0951	10.9197	405.228	402.749	44.055	10.8716	451.172	451.446	47.0247	10.4228
423	LPE(20:4)[sn1]	956.195	951.218	80.1709	8.38437	964.355	961.964	82.1168	8.5152	1104.4	1098.15	88.2813	7.99362
424	LPE(22:6)[sn2]	362.663	361.401	40.3479	11.1255	365.853	365.135	39.1604	10.7039	216.773	217.029	28.4822	13.1392
425	LPE(22:6)[sn1]	737.111	737.411	69.8931	9.48204	753.516	751.289	71.382	9.47319	454.029	452.681	47.8373	10.5362
426	LPE(P-16:0)	133.716	131.638	28.6406	21.4191	131.494	129.628	22.1692	16.8595	140.928	138.763	24.1489	17.1356
427	LPE(P-18:0)	146.05	142.118	30.7239	21.0366	146.864	145.694	23.7923	16.2003	165.022	161.272	26.4266	16.0139
428	LPE(P-18:1)	59.1087	56.7181	16.8605	28.5245	58.9022	58.0857	13.4023	22.7534	69.2179	68.0289	14.2331	20.5628
429	LPE(P-20:0)	25.3192	25.151	5.74615	22.6948	26.2304	26.1624	5.55303	21.1703	24.0585	23.7065	4.99368	20.7564
430	PI(16:0/16:0)	272.46	270.411	34.2926	12.5863	282.401	280.183	36.8087	13.0342	145.486	143.71	23.5335	16.1758
431	PI(16:0_16:1)	427.672	425.422	42.3127	9.89372	441.455	437.656	68.9901	15.6279	488.508	480.428	48.3506	9.8976
432	PI(34:0)	224.864	223.386	38.169	16.9742	231.508	229.671	37.4856	16.1919	111.137	110.328	24.9943	22.4896
433	PI(34:1)	2792.44	2772.14	252.06	9.0265	2890.9	2889.98	252.274	8.72648	2339.8	2337.69	222.936	9.52802
434	PI(15-MHDA_18:1)/PI(17:0_18:1)	329.65	329.402	52.3439	15.8786	341.243	338.734	51.2713	15.0248	238.213	234.857	40.2575	16.8998
435	PI(15-MHDA_18:2)/PI(17:0_18:2)	138.786	137.627	20.3705	14.6776	144.678	143.512	21.8918	15.1314	131.911	129.845	21.5682	16.3506
436	PI(18:0_18:1)	2079.78	2065.3	214.65	10.3208	2140.65	2136.82	228.686	10.6831	1627.32	1601.55	190.31	11.6947
437	PI(36:2)	8373.11	8288.11	923.879	11.0339	8591.71	8618.94	919.075	10.6972	9588.02	9533.52	1086.82	11.3352
438	PI(18:1_18:2)	608.329	608.72	59.6146	9.79973	620.799	620.384	64.2686	10.3526	722.284	718.869	71.6727	9.92306
439	PI(16:0_20:3)(a)	692.707	687.279	64.617	9.32818	711.895	707.559	75.9726	10.6719	999.115	995.573	105.117	10.5211
440	PI(16:0_20:3)(b)	200.562	200.198	27.1529	13.5384	203.75	201.634	27.2497	13.3741	198.658	191.436	42.6537	21.4709
441	PI(16:0_20:4)	1941.2	1927.48	151.251	7.79162	2012.38	2007.11	203.068	10.091	2033.92	2018.78	173.993	8.55459
442	PI(15-MHDA_20:4)/PI(17:0_20:4)	222.305	219.939	28.181	12.6767	229.152	228.803	30.7661	13.4261	194.491	195.528	28.8022	14.809
443	PI(37:6)	41.5528	40.477	10.2318	24.6237	42.714	41.7816	9.75689	22.8424	22.533	21.8698	6.88649	30.5618
444	PI(18:0_20:2)	417.505	414.17	50.3021	12.0483	433.681	430.616	50.0728	11.546	308.695	308.081	39.6033	12.8293
445	PI(18:0_20:3)(a)	7153.14	7107.68	1102.38	15.4112	7523.63	7439.09	1017.26	13.5208	6805.67	6708.16	922.074	13.5486
446	PI(18:0_20:3)(b)	978.69	971.331	105.989	10.8297	1015.08	1011.33	113.284	11.1601	581.178	574.926	76.9261	13.2362
447	PI(18:0_20:4)	29713.9	29456.6	2831.18	9.52814	30512.8	30374.8	3044.74	9.97859	29870.8	29718.8	2954.83	9.89203
448	PI(38:5)(a)	793.119	788.816	76.1229	9.59792	813.752	806.616	82.5642	10.1461	796.264	793.579	81.7364	10.265
449	PI(38:5)(b)	799.639	796.49	74.1245	9.26974	828.155	828.577	80.6059	9.73319	1468.18	1464.98	160.534	10.9343
450	PI(38:6)	451.375	446.667	47.7324	10.5749	466.371	466.543	45.9367	9.84984	286.315	284.379	28.9477	10.1105
451	PI(39:6)	33.1442	32.4013	8.13589	24.547	33.9485	33.5608	8.02614	23.6421	19.8536	19.4619	6.34531	31.9605
452	PI(18:0_22:4)	116.124	114.652	25.3577	21.8367	120.223	118.614	27.099	22.5406	160.712	157.529	32.8838	20.4613
453	PI(20:0_20:4)	34.5944	33.944	10.9296	31.5935	35.7589	35.3316	10.7374	30.0271	35.3204	34.1718	11.4156	32.3202
454	PI(18:0_22:5)(n3)	614.231	607.498	96.276	15.6742	625.532	621.839	89.936	14.3775	556.099	547.126	89.7946	16.1472
455	PI(18:0_22:5)(n6)	216.999	212.102	45.08	20.7743	223.366	219.252	45.1212	20.2005	217.37	213.056	44.801	20.6105
456	PI(18:0_22:6)	1730.7	1728.19	176.149	10.1779	1782.72	1788.61	175.24	9.8299	941.886	936.421	104.839	11.1308
457	LPI(18:0)[sn2]	77.8495	72.7747	37.1443	47.7129	82.9328	77.2727	38.729	46.6992	93.9537	92.2647	40.9498	43.585
458	LPI(18:0)[sn1]	242.047	229.608	85.6116	35.3698	249.576	240.559	76.4826	30.645	288.495	273.465	103.756	35.9647
459	LPI(18:1)[sn2]	138.185	133.162	47.9221	34.6797	148.657	140.288	52.1274	35.0654	146.365	137.588	47.6684	32.5681
460	LPI(18:1)[sn1]	421.233	419.152	96.966	23.0196	433.91	426.471	98.5343	22.7085	461.154	463.18	101.664	22.0456
461	LPI(18:2)[sn2]	173.474	169.415	46.0515	26.5467	179.655	175.153	47.716	26.5598	253.37	247.37	64.6867	25.5306
462	LPI(18:2)[sn1]	595.641	588.452	110.989	18.6335	636.907	632.054	100.412	15.7655	895.665	888.071	131.178	14.6459
463	LPI(20:4)[sn2]	261.571	256.442	65.9966	25.2308	281.45	277.652	70.7671	25.1437	329.113	321.824	76.0406	23.1047
464	LPI(20:4)[sn1]	763.923	755.677	126.616	16.5744	802.293	793.506	130.588	16.2768	977.194	978.601	151.759	15.5301
465	PS(36:1)	173.144	169.121	33.2096	19.1803	166.843	164.201	30.1681	18.0818	32.766	31.0852	10.0992	30.8221
466	PS(36:2)	103.033	101.183	23.4772	22.7862	99.5554	97.8413	21.3736	21.469	35.1807	34.275	10.1733	28.9173
467	PS(38:3)	88.2043	88.5666	17.6751	20.0388	84.535	83.2877	17.2081	20.3562	16.394	15.1671	6.79635	41.4562
468	PS(38:4)	569.024	566.099	92.2095	16.2049	551.594	543.508	97.1888	17.6196	73.579	73.6189	15.7887	21.4582
469	PS(38:5)	30.9572	30.1714	7.70916	24.9026	29.9165	29.3287	6.93856	23.1931	17.3714	16.2828	7.30879	42.0736
470	PS(40:5)	91.3845	89.8314	18.7663	20.5356	89.0619	87.8322	17.1893	19.3004	20.5735	19.5764	6.69313	32.5328
471	PS(40:6)	93.0963	92.4216	18.3537	19.7148	89.0561	87.2901	16.3673	18.3786	17.5046	16.8389	6.28843	35.9244
472	PG(34:1)	85.7351	84.227	17.9673	20.9568	91.8794	90.9814	19.2517	20.9533	88.7719	86.5422	18.0542	20.3378
473	PG(36:1)	51.9727	50.8834	12.921	24.8611	56.6439	55.9477	13.5636	23.9453	70.8878	70.0363	15.247	21.5086
474	PG(36:2)	52.4213	51.1249	14.9952	28.6051	57.772	57.1356	15.3225	26.5224	85.841	83.3651	22.9358	26.7189
475	PG(34:2)	20.858	20.3025	6.22162	29.8285	22.1054	21.6491	7.18127	32.4864	29.1144	28.3198	8.05767	27.6759
476	CE(14:0)	17256.6	17090.9	3037.88	17.6042	16802.3	16668.5	2538.02	15.1052	9458.35	9460.49	1747.59	18.4767
477	CE(15:0)	9236.91	9226.63	1289.17	13.9567	9061.75	9006.12	1027.02	11.3336	4642.68	4578.37	793.464	17.0906
478	CE(16:0)	213015	214739	20304.5	9.53196	214643	214673	14677.3	6.83798	203117	202500	14247.1	7.01422
479	CE(16:1)	75964.7	76468.3	9259.97	12.1898	74513.3	74002.9	8680.02	11.649	82751	81958.8	8858.41	10.7049
480	CE(16:2)	1522.98	1505.11	265.012	17.4009	1473.98	1454.05	236.582	16.0505	1136.31	1136.55	185.137	16.2928
481	CE(17:0)	12471.9	12557.7	1321.83	10.5985	12452.9	12475.3	1058.8	8.50245	7449.24	7453.39	750.856	10.0796
482	CE(17:1)	9445.01	9500.77	1048.73	11.1035	9328.7	9264.08	861.967	9.23995	6325.73	6288.98	618.911	9.78401
483	CE(18:0)	28566.1	29054.9	2847.07	9.96663	28565.6	28523.2	1908.97	6.68276	28208	28150.5	1888.39	6.6945
484	CE(18:1)	744230	749173	75509.6	10.146	732388	730643	55999.7	7.64617	607432	607146	48529.4	7.98928
485	CE(18:2)	2.23522e+06	2.24834e+06	245604	10.9879	2.1863e+06	2.18156e+06	180962	8.27706	2.04492e+06	2.028e+06	170766	8.35076
486	CE(18:3)	124166	124569	15079.8	12.1448	121685	121038	12928.9	10.6249	102250	102817	11520.6	11.2671
487	CE(20:0)	486.127	484.15	83.3003	17.1355	472.84	473.644	68.0922	14.4007	453.999	449.978	71.8384	15.8235
488	CE(20:1)	941.242	947.28	103.574	11.004	925.921	926.197	79.3093	8.56545	736.835	735.906	68.9428	9.35661
489	CE(20:2)	1791.61	1798.82	191.377	10.6818	1761.59	1755.96	147.952	8.39876	1943.51	1935.2	167.844	8.63612
490	CE(20:3)	59616.1	60064.2	6336.71	10.6292	58462	58296.9	4951.9	8.47028	57095.1	56797.1	4661.88	8.16512
491	CE(20:4)	295409	296793	33944.6	11.4907	288495	288262	25530.6	8.84958	289026	285477	29012.6	10.0381
492	CE(20:5)	72013	72514.9	7985.49	11.089	70578.9	70455.2	6650.8	9.42322	16566.4	16511.2	1614.43	9.74523
493	CE(22:0)	153.29	154.66	22.3135	14.5564	149.142	150.056	17.7986	11.934	149.589	149.185	19.4751	13.0191
494	CE(22:1)	156.385	156.851	25.3314	16.1981	154.423	155.932	20.7512	13.4379	127.448	127.423	18.4008	14.4378
495	CE(22:4)	2373.48	2394.39	289.061	12.1788	2344.78	2353.58	209.334	8.92763	3090.42	3076.98	305.971	9.90064
496	CE(22:5)(n3)	6938.44	6514.05	3013.3	43.4291	6737.21	6326.22	2847.77	42.2692	3114.43	3062.37	1006.04	32.3025
497	CE(22:5)(n6)	8260.85	8254.2	864.109	10.4603	8110.01	8087.38	754.728	9.30614	9022.22	8891.51	874.941	9.69763
498	CE(22:6)	161359	161453	19071.3	11.8192	159461	159130	16748.2	10.5031	75762.5	75467.8	8015.42	10.5797
499	CE(24:0)	120.726	122.079	15.1818	12.5754	118.442	118.763	12.6423	10.6738	114.586	113.263	12.8102	11.1796
500	CE(24:1)	195.807	196.86	25.7124	13.1315	192.023	191.868	20.5012	10.6764	146.587	146.342	22.2925	15.2077
501	CE(24:4)	237.81	237.683	30.6961	12.9078	236.312	235.486	28.3645	12.003	298.013	296.001	32.2295	10.8148
502	CE(24:5)	287.072	282.447	60.8491	21.1964	281.652	278.965	53.056	18.8374	203.331	202.371	39.2282	19.2928
503	CE(24:6)	186.179	182.154	43.3291	23.2728	186.415	183.094	38.9381	20.8879	130.131	129.144	28.2764	21.7291
504	COH	374818	368330	56780.3	15.1488	388282	385758	49200.3	12.6713	357905	356024	39755.6	11.1079
505	DE(16:0)	188.125	182.502	76.6061	40.7208	180.44	177.097	62.7879	34.7971	184.184	175.227	73.7641	40.0491
506	DE(18:1)	1419.49	1422.3	228.518	16.0986	1416.27	1403.34	225.651	15.9328	1323.52	1307.93	236.258	17.8507
507	DE(18:2)	7909.73	7950.63	1023.85	12.9442	7777.25	7761.7	881.734	11.3373	7586.33	7654.78	896.908	11.8227
508	DE(20:4)	1905.46	1893.48	361.437	18.9685	1885.05	1874.26	320.96	17.0267	1834.67	1824.06	318.48	17.359
509	DE(20:5)	984.282	975.86	219.892	22.3404	965.553	956.586	186.035	19.2672	381.822	374.421	116.515	30.5154
510	DE(22:6)	877.955	863.642	204.043	23.2408	873.822	857.915	198.431	22.7084	501.151	487.094	145.935	29.1201
511	Acylcarnitine(12:0)	52.7708	52.4008	5.90548	11.1908	65.3762	65.0995	6.52832	9.98577	28.0769	27.3118	3.7754	13.4467
512	Acylcarnitine(13:0)	13.7221	13.3407	2.32368	16.9339	16.6283	16.3862	2.31029	13.8938	4.80159	4.79098	0.569628	11.8633
513	Acylcarnitine(14:0)	12.9356	12.5523	2.89925	22.413	15.5202	15.1864	2.90298	18.7046	8.81457	8.75936	1.17915	13.3772
514	Acylcarnitine(14:1)	44.3023	44.1699	4.5503	10.271	53.8764	53.522	5.05318	9.37921	27.0385	27.0649	2.18954	8.09784
515	Acylcarnitine(14:2)	20.3767	20.4367	1.89716	9.31045	25.6289	25.5076	2.14901	8.38512	15.6295	15.636	1.22957	7.86699
516	Acylcarnitine(15:0)(a)	2.08937	2.0787	0.232	11.1038	2.51437	2.50896	0.272299	10.8297	1.24866	1.24069	0.158724	12.7115
517	Acylcarnitine(15:0)(b)	1.20686	1.19884	0.163065	13.5115	1.45279	1.445	0.192667	13.2618	0.75237	0.758789	0.145625	19.3555
518	Acylcarnitine(16:0)	60.0806	59.9971	4.24716	7.0691	72.279	72.0254	4.76798	6.59663	55.2681	54.6739	3.3567	6.07349
519	Acylcarnitine(16:1)	14.7872	14.7942	1.10405	7.4663	17.934	17.8556	1.32201	7.37152	12.9239	12.8653	0.975889	7.55107
520	Acylcarnitine(17:0)(a)	1.93428	1.91927	0.231354	11.9607	2.31719	2.30485	0.276691	11.9408	1.84608	1.81724	0.322916	17.4919
521	Acylcarnitine(17:0)(b)	1.62882	1.63195	0.2002	12.2911	1.95026	1.93877	0.228995	11.7418	1.46269	1.43766	0.242064	16.5493
522	Acylcarnitine(18:0)	19.4272	19.3392	1.84647	9.50453	23.2777	23.0796	1.98561	8.5301	21.0403	21.0098	1.62798	7.73741
523	Acylcarnitine(18:1)	76.4335	76.2786	6.00556	7.85723	92.3164	92.4046	6.18965	6.70482	74.0881	73.8981	4.66851	6.30129
524	Acylcarnitine(18:2)	27.3686	27.1112	3.20075	11.695	33.0706	32.9658	3.19542	9.6624	34.742	34.4766	2.81017	8.08869
525	DG(14:0_16:0)	182.423	180.421	33.598	18.4176	192.697	190.007	36.3308	18.8539	286.176	282.053	47.8571	16.7229
526	DG(16:0_16:0)	2543.41	2530.48	301.269	11.8451	2702.13	2686.81	320.907	11.8761	4293.49	4280.09	719.667	16.7618
527	DG(16:0_16:1)	1065.24	1042.18	163.501	15.3487	1105.93	1089.33	197.288	17.8391	1830.12	1840.91	315.236	17.2249
528	DG(14:0_18:2)	667.989	648.449	139.205	20.8394	702.573	693.224	148.326	21.1119	1439.16	1422.38	236.823	16.4556
529	DG(16:0_18:1)	15666.6	15457.2	2284.7	14.5833	16641.8	16449.6	2020.22	12.1394	26713.2	26413	4075.21	15.2554
530	DG(16:1_18:1)	3575.6	3531.4	365.241	10.2148	3763.86	3740.35	369.449	9.81569	4570.35	4491.79	520.183	11.3817
531	DG(16:0_18:2)	5563.42	5387.07	945.19	16.9894	5861.39	5805.32	740.709	12.6371	13231.2	12980.1	1989.57	15.037
532	DG(18:0_18:1)	4840.11	4830.23	610.238	12.6079	5157.7	5115.5	530.236	10.2805	7412.34	7359.52	1065.31	14.3721
533	DG(18:1_18:1)	44606.8	44052.5	5456.95	12.2334	47359.4	46885.4	4662.28	9.84447	49825.2	49118.6	5925.56	11.8927
534	DG(18:0_18:2)	2514.02	2505.94	348.916	13.8788	2683.37	2671.18	324.469	12.0919	6044.9	6034.86	1039.78	17.201
535	DG(18:1_18:2)	19904.1	19741.9	1699.7	8.53944	21026.4	20899	1547.34	7.35902	30709	30366.9	3120.05	10.1601
536	DG(18:2_18:2)	3157.39	3124.19	293.872	9.30745	3336.93	3312.84	295.514	8.85587	6938.71	6957.82	909.446	13.1068
537	DG(18:1_18:3)	2156.87	2142.57	219.369	10.1707	2259.32	2254.15	202.411	8.95895	3225.11	3208.96	345.987	10.7279
538	DG(16:0_20:4)	789.517	781.79	103.589	13.1206	831.671	819.208	102.759	12.3557	1692.78	1668.18	209.248	12.3612
539	DG(18:1_20:3)	2567.64	2551.82	300.576	11.7063	2731.23	2719.03	297.301	10.8852	2292.65	2293.26	262.418	11.446
540	DG(18:0_20:4)	882.676	874.562	161.572	18.3048	936.157	921.22	155.313	16.5905	1539.43	1500.23	281.4	18.2794
541	DG(18:1_20:4)	3607.05	3575.97	312.331	8.65888	3810.9	3790.74	312.765	8.20713	5688.77	5610.58	496.886	8.73451
542	DG(16:0_22:5)	512.809	497.905	100.279	19.5548	539.133	528.488	77.9894	14.4657	695.826	685.681	100.73	14.4763
543	DG(18:2_20:4)	1417.05	1411.72	163.396	11.5307	1511.29	1489.38	162.544	10.7553	3337.97	3305.21	307.119	9.20076
544	DG(16:0_22:6)	615.596	593.576	123.722	20.0979	633.511	629.348	92.6413	14.6235	463.812	457.656	78.7841	16.9862
545	TG(48:0)[NL-16:0]	4871.5	4796.56	729.623	14.9774	4958.55	4897.81	869.43	17.534	9596.54	9503.46	1360.88	14.181
546	TG(48:1)[NL-18:1]	5341.73	5309.09	671.968	12.5796	5469.91	5430.75	750.215	13.7153	6522.09	6469.1	805.432	12.3493
547	TG(48:2)[NL-14:1]	694.262	685.267	101.56	14.6285	713.79	701.828	136.654	19.1448	795.825	778.846	109.883	13.8074
548	TG(48:2)[NL-16:1]	2785.28	2776.39	316.572	11.3659	2876.23	2844.35	531.028	18.4627	3634.31	3651.96	437.248	12.0311
549	TG(48:3)[NL-16:1]	667.309	661.604	74.2421	11.1256	678.887	668.394	133.43	19.6543	884.309	882.969	103.116	11.6606
550	TG(50:0)[NL-18:0]	1241.81	1227.83	169.094	13.6167	1258.41	1248.11	196.998	15.6545	2897.29	2857.68	380.613	13.1369
551	TG(50:1)[NL-14:0]	384.977	379.711	58.8111	15.2765	393.21	390.366	58.4565	14.8665	574.34	568.716	74.2984	12.9363
552	TG(50:1)[NL-18:1]	16612.3	16566.2	1980.64	11.9227	16971.9	16800.7	2140.45	12.6118	22367	22432.5	2502.83	11.1898
553	TG(50:2)[NL-18:1]	16782	16692.4	1992.26	11.8714	17110.5	16957.3	2142.1	12.5192	16203.6	16251.7	1743.07	10.7573
554	TG(50:2)[NL-18:2]	5418.59	5394.19	640.377	11.8181	5546.93	5506.38	670.548	12.0886	9266.09	9202.41	1095.48	11.8225
555	TG(50:3)[NL-14:1]	313.344	309.653	41.7823	13.3343	317.243	314.712	42.0237	13.2465	335.659	331.653	45.4984	13.555
556	TG(50:3)[NL-16:1]	6164.75	6128.91	726.882	11.7909	6302.75	6247.27	887.949	14.0883	8655.58	8643.02	1026.25	11.8565
557	TG(50:4)[NL-14:0]	822.933	803.87	120.286	14.6168	831.863	815.733	119.435	14.3576	1378.96	1355	187.029	13.563
558	TG(51:0)[NL-16:0]	97.2269	96.1851	13.0353	13.4071	99.0597	98.0854	13.7771	13.9079	142.49	140.716	16.6222	11.6655
559	TG(51:2)[NL-15:0]	1277.56	1263.27	195.005	15.2639	1309.32	1294.78	193.524	14.7805	817.358	817.615	118.964	14.5547
560	TG(52:1)[NL-18:0]	3237.48	3236.15	346.327	10.6974	3295.1	3271.55	400.806	12.1637	6357.53	6312.81	661.534	10.4055
561	TG(52:2)[NL-16:0]	58746.8	58350.8	8855.64	15.0743	59159.7	58387.3	8319.05	14.062	60355.4	59844.6	8043.12	13.3263
562	TG(52:3)[NL-16:1]	8184.14	8103.48	1165.07	14.2358	8254.61	8227.03	1130.71	13.6979	6990.18	6884.9	953.947	13.647
563	TG(52:3)[NL-18:2]	32090.9	32013.5	4068.29	12.6774	32534.1	32480.6	3756.07	11.545	41523.8	41197.5	4794.43	11.5462
564	TG(54:0)[NL-18:0]	85.1427	84.4696	9.50181	11.1599	87.2968	86.7705	9.14072	10.4709	212.041	212.855	34.6624	16.3471
565	TG(54:1)[NL-18:1]	345.342	341.12	45.8558	13.2784	349.324	346.554	41.2886	11.8196	885.793	897.077	130.606	14.7445
566	TG(54:2)[NL-18:0]	7746.47	7701.41	1121.47	14.4771	7836.44	7708	1044.04	13.3229	12435.3	12351	1815.08	14.5962
567	TG(54:3)[NL-18:1]	21612.7	21513.3	2603.1	12.0443	22047.3	21905.9	2571.02	11.6614	23833.3	23783.7	2734.07	11.4717
568	TG(54:4)[NL-18:2]	14086.3	13963.3	2086.17	14.81	14324.9	14115.5	1931.45	13.4832	19762	19670.9	2758.35	13.9579
569	TG(56:6)[NL-20:4]	2209.2	2178.03	306.635	13.8799	2236.48	2211.8	321.594	14.3794	2877.13	2887.55	359.268	12.487
570	TG(56:8)[NL-20:4]	227.814	226.679	23.5999	10.3593	231.887	231.015	28.1959	12.1593	469.408	468.049	50.0438	10.6611
571	TG(58:8)[NL-22:6]	1238.28	1226.81	159.267	12.862	1258.01	1254.35	170.528	13.5554	523.944	520.58	65.246	12.4529
572	TG(O-50:1)[NL-16:0]	298.562	297.035	32.2867	10.8141	303.808	303.18	32.2124	10.6029	100.475	99.0446	13.3199	13.2569
573	TG(O-52:0)[NL-16:0]	96.3876	95.4092	13.0077	13.4952	98.213	97.0435	13.7852	14.036	141.148	139.666	16.7075	11.8369
574	TG(O-52:2)[NL-16:0]	382.585	379.731	46.7553	12.2209	386.459	383.543	50.6274	13.1003	86.5271	86.7371	11.9619	13.8245
575	Ubiquinone	20744.3	20488.6	2462.77	11.872	21297.7	21219.1	2355.02	11.0576	27094.9	27083.6	2720.45	10.0404
