# Supplementary material for: Metabolic phenotyping of BMI to characterize cardiometabolic risk: evidence from large population-based cohorts
Source: Nat Commun. 2023 Oct 7;14:6280. doi: 10.1038/s41467-023-41963-7 (PMC10560260; doi:10.1038/s41467-023-41963-7)
Supplement: Supplementary file 10 — Source Data [file 41467_2023_41963_MOESM10_ESM.xlsx]

## Sheet: Fig. 3a
Lambda	Log10(Lambda)(x-axis)	Number of variables (LASSO)	Number of variables (Ridge )
0.000248517	-3.60464	560	575
0.000267816	-3.57216	560	575
0.000288614	-3.53968	558	575
0.000311027	-3.5072	558	575
0.000335181	-3.47472	556	575
0.00036121	-3.44224	553	575
0.000389261	-3.40976	552	575
0.00041949	-3.37728	552	575
0.000452067	-3.3448	551	575
0.000487173	-3.31232	549	575
0.000525006	-3.27984	548	575
0.000565777	-3.24735	548	575
0.000609714	-3.21487	546	575
0.000657063	-3.18239	544	575
0.000708089	-3.14991	543	575
0.000763077	-3.11743	540	575
0.000822336	-3.08495	537	575
0.000886197	-3.05247	531	575
0.000955017	-3.01999	525	575
0.00102918	-2.98751	518	575
0.00110911	-2.95503	515	575
0.00119524	-2.92255	513	575
0.00128806	-2.89007	509	575
0.00138808	-2.85758	507	575
0.00149588	-2.8251	506	575
0.00161204	-2.79262	503	575
0.00173723	-2.76014	496	575
0.00187214	-2.72766	493	575
0.00201753	-2.69518	486	575
0.0021742	-2.6627	480	575
0.00234305	-2.63022	472	575
0.002525	-2.59774	466	575
0.00272109	-2.56526	461	575
0.0029324	-2.53278	455	575
0.00316013	-2.5003	448	575
0.00340554	-2.46781	442	575
0.00367	-2.43533	430	575
0.00395501	-2.40285	421	575
0.00426214	-2.37037	414	575
0.00459313	-2.33789	408	575
0.00494982	-2.30541	400	575
0.00533422	-2.27293	388	575
0.00574846	-2.24045	378	575
0.00619487	-2.20797	367	575
0.00667595	-2.17549	357	575
0.00719439	-2.14301	349	575
0.00775309	-2.11053	341	575
0.00835518	-2.07804	329	575
0.00900402	-2.04556	321	575
0.00970325	-2.01308	307	575
0.0104568	-1.9806	300	575
0.0112688	-1.94812	290	575
0.0121439	-1.91564	282	575
0.013087	-1.88316	271	575
0.0141033	-1.85068	263	575
0.0151986	-1.8182	247	575
0.0163788	-1.78572	233	575
0.0176508	-1.75324	224	575
0.0190215	-1.72076	214	575
0.0204987	-1.68827	199	575
0.0220906	-1.65579	188	575
0.0238061	-1.62331	180	575
0.0256548	-1.59083	171	575
0.0276471	-1.55835	166	575
0.0297941	-1.52587	155	575
0.0321078	-1.49339	147	575
0.0346012	-1.46091	142	575
0.0372883	-1.42843	137	575
0.040184	-1.39595	130	575
0.0433046	-1.36347	122	575
0.0466676	-1.33098	118	575
0.0502917	-1.2985	112	575
0.0541972	-1.26602	107	575
0.058406	-1.23354	105	575
0.0629417	-1.20106	99	575
0.0678296	-1.16858	95	575
0.0730971	-1.1361	88	575
0.0787737	-1.10362	79	575
0.0848911	-1.07114	77	575
0.0914835	-1.03866	75	575
0.0985879	-1.00618	73	575
0.106244	-0.973696	71	575
0.114495	-0.941215	69	575
0.123386	-0.908734	67	575
0.132968	-0.876253	66	575
0.143294	-0.843772	63	575
0.154422	-0.811291	61	575
0.166414	-0.77881	58	575
0.179337	-0.74633	56	575
0.193264	-0.713849	54	575
0.208273	-0.681368	49	575
0.224447	-0.648887	46	575
0.241877	-0.616406	44	575
0.26066	-0.583925	41	575
0.280902	-0.551445	38	575
0.302717	-0.518964	35	575
0.326225	-0.486483	34	575
0.351559	-0.454002	30	575
0.37886	-0.421521	29	575
0.408282	-0.38904	26	575
0.439988	-0.356559	24	575
0.474156	-0.324079	23	575
0.510978	-0.291598	23	575
0.550659	-0.259117	21	575
0.593422	-0.226636	19	575
0.639506	-0.194155	16	575
0.689169	-0.161674	15	575
0.742688	-0.129193	14	575
0.800364	-0.0967126	15	575
0.862518	-0.0642318	12	575
0.929499	-0.0317509	10	575
1.00168	0.000729907	9	575
1.07947	0.0332108	7	575
1.1633	0.0656916	5	575
1.25364	0.0981725	5	575
1.35099	0.130653	4	575
1.45591	0.163134	4	575
1.56897	0.195615	4	575
1.69081	0.228096	1	575
1.82212	0.260577	0	575

## Sheet: Fig. 3b
Lambda		LASSO		Ridge
	Log10(Lambda) (x-axis)	R2 (Predicted BMI versus BMI)	R2 (Metabolic BMI versus BMI)	R2 (Predicted BMI versus BMI)	R2 (Metabolic BMI versus BMI)
0.000248517	-3.60464	0.630503	0.794197	0.627255	0.791286
0.000267816	-3.57216	0.63056	0.794272	0.627267	0.791305
0.000288614	-3.53968	0.630622	0.794359	0.62728	0.791324
0.000311027	-3.5072	0.630689	0.794448	0.627292	0.791344
0.000335181	-3.47472	0.630762	0.794544	0.627306	0.791365
0.00036121	-3.44224	0.630841	0.794656	0.627319	0.791386
0.000389261	-3.40976	0.630917	0.794757	0.627333	0.791409
0.00041949	-3.37728	0.631009	0.794883	0.627347	0.791432
0.000452067	-3.3448	0.631094	0.795002	0.627362	0.791455
0.000487173	-3.31232	0.631187	0.795134	0.627377	0.79148
0.000525006	-3.27984	0.631277	0.795265	0.627392	0.791506
0.000565777	-3.24735	0.631385	0.79542	0.627408	0.791532
0.000609714	-3.21487	0.631503	0.795582	0.627424	0.791559
0.000657063	-3.18239	0.631623	0.795758	0.627441	0.791587
0.000708089	-3.14991	0.631749	0.795939	0.627458	0.791616
0.000763077	-3.11743	0.631885	0.796137	0.627475	0.791646
0.000822336	-3.08495	0.632028	0.796348	0.627493	0.791677
0.000886197	-3.05247	0.63217	0.796562	0.627511	0.791708
0.000955017	-3.01999	0.632327	0.796799	0.627529	0.791741
0.00102918	-2.98751	0.632477	0.797033	0.627548	0.791774
0.00110911	-2.95503	0.632633	0.797283	0.627567	0.791808
0.00119524	-2.92255	0.632809	0.797566	0.627586	0.791842
0.00128806	-2.89007	0.632992	0.797857	0.627605	0.791877
0.00138808	-2.85758	0.633186	0.79819	0.627625	0.791913
0.00149588	-2.8251	0.633358	0.798503	0.627644	0.791949
0.00161204	-2.79262	0.633538	0.79884	0.627664	0.791987
0.00173723	-2.76014	0.633723	0.799206	0.627686	0.792028
0.00187214	-2.72766	0.633908	0.799581	0.627711	0.792075
0.00201753	-2.69518	0.63407	0.799937	0.627737	0.792123
0.0021742	-2.6627	0.634239	0.800322	0.627761	0.792169
0.00234305	-2.63022	0.634411	0.800731	0.627789	0.792224
0.002525	-2.59774	0.634559	0.801149	0.627821	0.792281
0.00272109	-2.56526	0.634713	0.801601	0.627854	0.792346
0.0029324	-2.53278	0.634827	0.802032	0.627889	0.792411
0.00316013	-2.5003	0.634935	0.802502	0.627926	0.792483
0.00340554	-2.46781	0.635024	0.802986	0.627966	0.79256
0.00367	-2.43533	0.63511	0.803493	0.628009	0.792644
0.00395501	-2.40285	0.63514	0.804018	0.628055	0.792733
0.00426214	-2.37037	0.635179	0.804522	0.628102	0.792826
0.00459313	-2.33789	0.635197	0.805058	0.628151	0.792925
0.00494982	-2.30541	0.635187	0.805608	0.628204	0.793031
0.00533422	-2.27293	0.635157	0.806186	0.628259	0.793144
0.00574846	-2.24045	0.63507	0.806765	0.62832	0.793269
0.00619487	-2.20797	0.634951	0.807334	0.628382	0.793397
0.00667595	-2.17549	0.634809	0.807938	0.628449	0.793537
0.00719439	-2.14301	0.634655	0.808561	0.628519	0.793685
0.00775309	-2.11053	0.63445	0.809173	0.628591	0.79384
0.00835518	-2.07804	0.634229	0.809825	0.628667	0.794006
0.00900402	-2.04556	0.633978	0.810508	0.628745	0.794182
0.00970325	-2.01308	0.633712	0.81118	0.628829	0.794371
0.0104568	-1.9806	0.633363	0.811854	0.628915	0.794568
0.0112688	-1.94812	0.632867	0.812497	0.629001	0.794777
0.0121439	-1.91564	0.632343	0.813111	0.629092	0.794996
0.013087	-1.88316	0.63161	0.813722	0.629186	0.79523
0.0141033	-1.85068	0.630825	0.814282	0.629279	0.795472
0.0151986	-1.8182	0.629944	0.81485	0.629376	0.79573
0.0163788	-1.78572	0.628927	0.815401	0.629476	0.796003
0.0176508	-1.75324	0.627652	0.815912	0.629575	0.796289
0.0190215	-1.72076	0.626412	0.816469	0.629674	0.796585
0.0204987	-1.68827	0.625092	0.817042	0.629774	0.796899
0.0220906	-1.65579	0.62372	0.81764	0.62987	0.797222
0.0238061	-1.62331	0.622272	0.818255	0.629966	0.797563
0.0256548	-1.59083	0.620848	0.818928	0.630058	0.797916
0.0276471	-1.55835	0.619316	0.819597	0.630147	0.798286
0.0297941	-1.52587	0.617693	0.82027	0.630231	0.798668
0.0321078	-1.49339	0.616062	0.821017	0.630307	0.799063
0.0346012	-1.46091	0.61432	0.821782	0.630376	0.799474
0.0372883	-1.42843	0.612525	0.822594	0.630434	0.799899
0.040184	-1.39595	0.61058	0.823403	0.630483	0.800332
0.0433046	-1.36347	0.608429	0.824202	0.630518	0.800783
0.0466676	-1.33098	0.606216	0.825054	0.630539	0.801243
0.0502917	-1.2985	0.603968	0.825983	0.630543	0.801717
0.0541972	-1.26602	0.601685	0.826971	0.630529	0.802199
0.058406	-1.23354	0.599191	0.82799	0.630495	0.802692
0.0629417	-1.20106	0.596557	0.829075	0.630439	0.803192
0.0678296	-1.16858	0.593693	0.830142	0.630358	0.803705
0.0730971	-1.1361	0.590774	0.831333	0.630252	0.804222
0.0787737	-1.10362	0.588002	0.83266	0.630115	0.804748
0.0848911	-1.07114	0.585406	0.834199	0.629951	0.80528
0.0914835	-1.03866	0.582858	0.835853	0.62975	0.805818
0.0985879	-1.00618	0.580072	0.837595	0.629518	0.806358
0.106244	-0.973696	0.576992	0.839379	0.629245	0.806905
0.114495	-0.941215	0.573546	0.841218	0.628932	0.807455
0.123386	-0.908734	0.569513	0.843039	0.628581	0.808008
0.132968	-0.876253	0.565254	0.844976	0.628184	0.808563
0.143294	-0.843772	0.560732	0.847046	0.62774	0.809121
0.154422	-0.811291	0.555885	0.849227	0.627256	0.809682
0.166414	-0.77881	0.550419	0.851431	0.626721	0.810241
0.179337	-0.74633	0.543984	0.853593	0.626133	0.810803
0.193264	-0.713849	0.53825	0.856134	0.625504	0.811364
0.208273	-0.681368	0.532744	0.859037	0.624819	0.811924
0.224447	-0.648887	0.526864	0.862057	0.62407	0.812483
0.241877	-0.616406	0.520497	0.865236	0.623282	0.813039
0.26066	-0.583925	0.51397	0.86864	0.622432	0.813595
0.280902	-0.551445	0.50739	0.87226	0.621509	0.814149
0.302717	-0.518964	0.500693	0.87619	0.620546	0.814701
0.326225	-0.486483	0.493196	0.88025	0.61951	0.815253
0.351559	-0.454002	0.484531	0.884376	0.618411	0.815802
0.37886	-0.421521	0.474198	0.888511	0.617265	0.816355
0.408282	-0.38904	0.464094	0.892985	0.616039	0.816905
0.439988	-0.356559	0.456114	0.89819	0.614769	0.817458
0.474156	-0.324079	0.44628	0.903415	0.61344	0.818013
0.510978	-0.291598	0.435051	0.908744	0.612055	0.818567
0.550659	-0.259117	0.422659	0.914249	0.610639	0.819128
0.593422	-0.226636	0.410311	0.92006	0.609144	0.819687
0.639506	-0.194155	0.400121	0.926404	0.607612	0.820251
0.689169	-0.161674	0.391043	0.933137	0.606035	0.820826
0.742688	-0.129193	0.379713	0.939887	0.604388	0.821414
0.800364	-0.0967126	0.366634	0.946667	0.602627	0.822
0.862518	-0.0642318	0.35099	0.953372	0.600844	0.822608
0.929499	-0.0317509	0.333492	0.95999	0.598988	0.82323
1.00168	0.000729907	0.31431	0.966475	0.597027	0.823855
1.07947	0.0332108	0.30765	0.973379	0.595016	0.824482
1.1633	0.0656916	0.301993	0.98	0.592947	0.8251
1.25364	0.0981725	0.293554	0.986038	0.59079	0.825695
1.35099	0.130653	0.282491	0.991296	0.588623	0.826299
1.45591	0.163134	0.267996	0.995571	0.586497	0.826952
1.56897	0.195615	0.208688	0.99841	0.584466	0.827725
1.69081	0.228096	0.114895	0.999733	0.582307	0.828733
1.82212	0.260577	0.000196903	1	0.579965	0.829675

## Sheet: Fig. 3c
Log10(Lambda)	MSE(LASSO)	MSE(Ridge)
0.272727	24.2474	10.7751
0.232323	23.9666	10.6941
0.191919	23.4275	10.6158
0.151515	22.7387	10.5414
0.111111	21.9042	10.4689
0.0707071	21.1145	10.4
0.030303	20.4017	10.334
-0.010101	19.7061	10.2703
-0.0505051	18.9129	10.2103
-0.0909091	18.1982	10.1534
-0.131313	17.5868	10.0985
-0.171717	17.0322	10.0474
-0.212121	16.4853	9.99939
-0.252525	15.9838	9.95336
-0.292929	15.4948	9.91107
-0.333333	15.0398	9.8713
-0.373737	14.5472	9.83438
-0.414141	14.088	9.80066
-0.454545	13.7003	9.76896
-0.494949	13.3674	9.74059
-0.535354	13.0848	9.71462
-0.575758	12.8315	9.69121
-0.616162	12.5913	9.67055
-0.656566	12.3687	9.65197
-0.69697	12.1073	9.63576
-0.737374	11.8638	9.62185
-0.777778	11.6612	9.60997
-0.818182	11.4867	9.60007
-0.858586	11.3327	9.59202
-0.89899	11.1891	9.58577
-0.939394	11.055	9.58113
-0.979798	10.9349	9.57792
-1.0202	10.8225	9.57609
-1.06061	10.7132	9.57546
-1.10101	10.6095	9.57597
-1.14141	10.507	9.5774
-1.18182	10.4103	9.57969
-1.22222	10.3236	9.58267
-1.26263	10.2476	9.5863
-1.30303	10.1824	9.59038
-1.34343	10.1144	9.59489
-1.38384	10.0519	9.59971
-1.42424	9.9926	9.60476
-1.46465	9.93877	9.60991
-1.50505	9.88374	9.61514
-1.54545	9.83252	9.62045
-1.58586	9.78928	9.62571
-1.62626	9.75117	9.63088
-1.66667	9.71539	9.63596
-1.70707	9.68426	9.6409
-1.74747	9.65886	9.64565
-1.78788	9.63902	9.65021
-1.82828	9.62114	9.65465
-1.86869	9.60774	9.6588
-1.90909	9.59745	9.66281
-1.94949	9.58736	9.66655
-1.9899	9.57793	9.6701
-2.0303	9.56917	9.67339
-2.07071	9.56254	9.67648
-2.11111	9.56037	9.67945
-2.15152	9.55992	9.68218
-2.19192	9.5617	9.68463
-2.23232	9.56542	9.68706
-2.27273	9.57067	9.68926
-2.31313	9.5768	9.69127
-2.35354	9.5839	9.6932
-2.39394	9.59218	9.6949
-2.43434	9.60108	9.69641
-2.47475	9.61041	9.69793
-2.51515	9.62003	9.69925
-2.55556	9.63007	9.70049
-2.59596	9.63968	9.70153
-2.63636	9.64992	9.70274
-2.67677	9.65993	9.70364
-2.71717	9.66942	9.70456
-2.75758	9.67846	9.70541
-2.79798	9.68754	9.70626
-2.83838	9.69579	9.70709
-2.87879	9.70397	9.70791
-2.91919	9.71061	9.70871
-2.9596	9.71779	9.70949
-3	9.72419	9.71024

## Sheet: Fig. 4d
		Z-score
Quintile of mBMIΔ	Variable	Minimum	25th%	Median	75th%	Maximum
1	Age	-1.84396	-0.863004	-0.232392	0.608424	2.78053
2		-1.84396	-0.792936	-0.162324	0.678492	2.57033
3		-1.84396	-0.722868	-0.092256	0.678492	2.71046
4		-1.84396	-0.722868	-0.0221881	0.818627	2.71046
5		-1.84396	-0.6528	0.0478799	0.888695	3.0608
1	BMI	-1.95266	-0.831993	-0.25119	0.407524	2.31658
2		-2.37121	-0.768141	-0.243205	0.367845	2.2985
3		-2.25634	-0.741509	-0.233998	0.380633	2.29211
4		-2.4259	-0.656799	-0.111387	0.45018	2.32127
5		-2.16944	-0.510421	0.00243018	0.549506	2.30527
1	mBMI	-2.63042	-1.33282	-0.777716	-0.0547462	2.62885
2		-2.48032	-0.935645	-0.432112	0.146871	2.61569
3		-2.14521	-0.676084	-0.198861	0.373809	2.62176
4		-1.94113	-0.375535	0.144825	0.66925	2.62432
5		-1.60677	0.12064	0.640778	1.16332	2.63406
1	HDL-C	-2.43216	-0.487664	0.116707	0.773633	2.56047
2		-2.11684	-0.619049	0.0115993	0.747356	2.53419
3		-2.30078	-0.697881	-0.0935088	0.563417	2.56047
4		-2.22195	-0.829266	-0.277448	0.379478	2.56047
5		-2.511	-0.934374	-0.461387	0.248093	2.50792
1	Cholesterol	-2.57352	-0.803845	-0.245	0.406986	2.45608
2		-2.57352	-0.710704	-0.151859	0.500126	2.45608
3		-2.57352	-0.710704	-0.0587186	0.593267	2.45608
4		-2.57352	-0.617564	0.0344222	0.593267	2.45608
5		-2.48038	-0.524423	0.0344222	0.686408	2.45608
1	Triglycerides	-1.26005	-0.744754	-0.473055	-0.0889275	1.74739
2		-1.22257	-0.697909	-0.416841	0.0516067	1.73802
3		-1.17573	-0.632327	-0.313782	0.192141	1.73802
4		-1.19446	-0.538637	-0.201355	0.332675	1.73802
5		-1.16636	-0.444948	-0.0327138	0.538792	1.74739

## Sheet: Fig. 4e
		Z-score
Quintile of mBMIΔ	Variable	Minimum	25th%	Median	75th%	Maximum
1	FBG	-1.84396	-0.863004	-0.232392	0.608424	2.78053
2		-1.84396	-0.792936	-0.162324	0.678492	2.57033
3		-1.84396	-0.722868	-0.092256	0.678492	2.71046
4		-1.84396	-0.722868	-0.0221881	0.818627	2.71046
5		-1.84396	-0.6528	0.0478799	0.888695	3.0608
1	2h-PLG	-1.95266	-0.83539	-0.269435	0.370761	2.12724
2		-2.37121	-0.777732	-0.256155	0.346592	2.14098
3		-2.25634	-0.744484	-0.238415	0.362985	2.13476
4		-2.4259	-0.660475	-0.119516	0.4282	2.11926
5		-2.16944	-0.517075	-0.00215478	0.536052	2.13297
1	HOMA-IR	-2.63042	-1.33388	-0.77822	-0.0640315	2.50519
2		-2.48032	-0.936578	-0.43384	0.141611	2.50951
3		-2.14521	-0.677134	-0.200159	0.371604	2.48338
4		-1.94113	-0.376084	0.14316	0.66473	2.5422
5		-1.60677	0.118249	0.638544	1.15701	2.50904
1	HbA1c	-2.43216	-0.487664	0.116707	0.773633	2.45536
2		-2.11684	-0.619049	0.0115993	0.747356	2.45536
3		-2.30078	-0.711019	-0.119786	0.563417	2.45536
4		-2.22195	-0.829266	-0.277448	0.379478	2.45536
5		-2.511	-0.934374	-0.461387	0.248093	2.45536
1	SBP	-2.57352	-0.803845	-0.245	0.406986	2.45608
2		-2.57352	-0.710704	-0.151859	0.500126	2.45608
3		-2.57352	-0.710704	-0.0587186	0.593267	2.45608
4		-2.57352	-0.617564	0.0344222	0.593267	2.45608
5		-2.48038	-0.524423	0.0344222	0.686408	2.45608
1	DBP	-1.26005	-0.754123	-0.482423	-0.126403	1.39137
2		-1.22257	-0.707278	-0.416841	0.0328688	1.37263
3		-1.17573	-0.641696	-0.323151	0.145296	1.382
4		-1.19446	-0.557375	-0.220093	0.276462	1.39137
5		-1.16636	-0.473055	-0.0514517	0.435734	1.39137

## Sheet: Fig.8
Fig 8a	Total fruit intake	*Coefficient	95% Lower CI	95% Upper CI	p-value
	Q1 (0-72 g/d) (Ref)	1	-	-	-
	Q2 (72 -122 g/d)	-0.0686719	-0.214331	0.076987	0.355488
	Q3 (122 -210 g/d)	-0.189216	-0.334988	-0.0434431	0.0109713
	Q4 (211-312 g/d)	-0.440914	-0.587751	-0.294077	4.09752e-09
	Q5 (312 -960 g/d)	-0.558857	-0.705451	-0.412263	8.54243e-14
Fig 8b	Fiber intake
	Q1 (<15 g/d)(Ref)	1	-	-	-
	Q2 (15 to <19 g/d)	-0.0981368	-0.243672	0.047398	0.186317
	Q3 (19 to <23 g/d)	-0.199732	-0.345662	-0.0538016	0.00731762
	Q4 (23 to <29 g/d)	-0.412788	-0.559471	-0.266104	3.56e-08
	Q5 (29 to 117 g/d)	-0.573275	-0.721891	-0.43	4.36e-14
Fig 8c	PA /exercise time (hrs/day)
	Q1 (0 to <0.1) (Ref)	1	-	-	-
	Q2 (0.1 to < 0.3)	-0.01	-0.15	0.14	0.938
	Q3 (0.3 to < 0.6)	-0.2	-0.35	-0.06	0.00565
	Q4 (0.6 to < 1.12)	-0.35	-0.5	-0.21	1.53e-06
	Q5 (≥1.12)	-0.64	-0.79	-0.5	6.31e-18
Fig 8d	TV time category(hr/day)
	Q1 (< 1) (Ref)
	Q2 (1 to < 2)	0.199	0.074	0.323	0.00174
	Q3 (2 to < 3)	0.316	0.186	0.447	2.1e-06
	Q4 (3 to < 4)	0.407	0.244	0.57	9.34e-07
	Q5 (≥ 4)	0.574	0.387	0.761	1.76e-09
